# Supplementary material for: Analysis of Glioblastoma Patients' Plasma Revealed the Presence of MicroRNAs with a Prognostic Impact on Survival and Those of Viral Origin
Source: PLoS One. 2015 May 7;10(5):e0125791. doi: 10.1371/journal.pone.0125791 (PMC4423889; doi:10.1371/journal.pone.0125791)
Supplement: S2 Table — (XLSX) [file pone.0125791.s005.xlsx]

## Sheet: Rezultati za clanek
SampleID	L-DJ/48/1	N-DJ/48/3	2-JF/39/1	H-JF/39/3	S-KA/54/1	O-KA/54/3	Q-KI/44/1	14-KI/44/3	5-KM/59/1	J-KM/59/3	9-KT/43/1	F-KZ/57/1-1	D-KZ/57/2-1	M-KZ/57/3-1	1-KZ/57/1-2	K-KZ/57/3-2	4-LO/57/1	I-LO/57/3	7-PL/42/1	A-PL/42/3	8-SA/64/1	8.2-SA/64/2	B-SA/64/3	6-SB/42/1	E-SB/42/2	G-SB/42/3	C-KT/43/3	P-UI/45/3	Y-VJ/61/1	W-VJ/61/3	V-VM/49/1	Z-VM/49/3	R-VSG/50/1	U-VSG/50/3	AVG P1D1	AVG P10D1	AVG P12D3	AVG P13D1	AVG P14D1	AVG P15D1	AVG P16D1	AVG P17D1	AVG P2D1	AVG P3D1	AVG P4D1	AVG P5D1	AVG P6D1	AVG P7D1	AVG P8D1
batch	3	3	3	3	3	3	3	3	3	3	3	3	3	3	3	3	3	3	3	3	3	3	3	3	3	3	3	3	3	3	3	3	3	3	0	1	2	3	4	5	6	7	8	9	10	11	12	13	14
person	DJ	DJ	JF	JF	KA	KA	KI	KI	KM	KM	KT	KZ	KZ	KZ	KZ	KZ	LO	LO	PL	PL	SA	SA	SA	SB	SB	SB	TK	UI	VJ	VJ	VM	VM	VSG	VSG	P1	P10	P12	P13	P14	P15	P16	P17	P2	P3	P4	P5	P6	P7	P8
day	D1	D3	D1	D3	D1	D3	D1	D3	D1	D3	D1	D1	D2	D3	D4	D5	D1	D3	D1	D3	D1	D2	D3	D1	D2	D3	D3	D3	D1	D3	D1	D3	D1	D3	D1	D1	D1	D1	D1	D1	D1	D1	D1	D1	D1	D1	D1	D1	D1
status	patient	patient	patient	patient	patient	patient	patient	patient	patient	patient	patient	patient	patient	patient	patient	patient	patient	patient	patient	patient	patient	patient	patient	patient	patient	patient	patient	patient	patient	patient	patient	patient	patient	patient	healthy	healthy	healthy	healthy	healthy	healthy	healthy	healthy	healthy	healthy	healthy	healthy	healthy	healthy	healthy
BMI class	2	2	2	2	3	3	3	3	2	2	1	3	3	3	3	3	3	3	1	1	2	2	2	3	3	3	1	2	3	3	2	2	3	3	1	1	2	2	2	1	1	3	2	3	3	2	2	3	1
Age class	3	3	3	3	3	3	3	3	3	3	3	3	3	3	3	3	3	3	3	3	2	2	2	3	3	3	3	3	3	3	3	3	3	3	2	2	3	1	1	2	1	3	1	2	2	3	1	2	2
Sex	M	M	M	M	F	F	M	M	F	F	F	M	M	M	M	M	F	F	M	M	M	M	M	F	F	F	F	F	M	M	M	M	M	M	M	F	M	M	M	F	F	F	F	M	M	M	F	M	F
hsa-let-7a-5p	0.215652	-0.607852	-0.443197	-0.340562	-1	-1	-0.439374	1.90543	0.143141	-1	0.950145	0.606112	0.712577	0.821078	0.573922	0.451176	1.98575	0.704206	1.17547	2.01321	-1	-0.418964	-0.298443	0.382859	2.78392	1.42529	1.59585	-1	0.136214	0.843902	-0.161857	-0.13696	-0.432399	1.22164	0.291846	1.32287	-0.374442	1.67056	1.69466	2.06029	2.12404	1.43706	1.53728	0.801427	0.546812	0.504763	0.592689	0.535348	0.504279
hsa-let-7b-5p	2.47514	1.40678	0.360262	1.9428	2.70966	1.06093	0.771342	1.39639	0.0425498	2.00022	0.792746	2.28595	0.85113	1.26814	1.13647	2.05387	1.41733	1.24167	0.508994	0.42469	2.00683	0.232476	1.68051	0.889608	2.29682	1.47418	1.31791	1.2713	0.530556	0.476503	1.24684	0.313303	0.461818	1.77587	0.1138	0.997251	0.995025	1.09814	1.38926	1.44082	1.25594	0.842369	1.66632	1.02141	1.66481	0.29373	1.61921	1.00764	1.67461
hsa-let-7c-5p	0.738514	0.589381	0.384466	0.822617	1.39232	0.617584	-0.0249802	0.465782	0.562686	0.674961	0.465072	0.58589	0.946126	-0.0859612	0.459861	0.686614	0.285763	0	0.222802	1.38042	0.589986	0.107927	1.38695	0.434227	0.667353	0.81983	0.0830487	1.21674	0.721441	0.160855	0.268447	0.629965	0	0.312156	0.455363	0.0470271	1.31883	0.726289	1.55947	0.493057	0.830813	0.346956	0.734302	1.16301	1.18578	0.868311	1.43425	1.19986	1.19389
hsa-let-7d-5p	1.1353	0.322659	-0.132645	0.796966	-1	-1	0.183809	2.64582	0.776253	-0.207573	1.5517	2.07867	1.66578	1.181	1.48914	1.01002	2.37032	1.33116	1.76338	1.52953	0.0636429	0.533377	-0.382405	1.27083	3.8676	2.3525	2.36215	0.431645	0.603418	1.39902	1.06114	0.571813	0.667571	1.77182	0.713894	1.47235	1.28456	1.67223	1.7097	1.8783	1.95995	0.898821	1.79224	1.34357	1.21909	0.581237	0.949284	1.00817	0.85506
hsa-let-7f-5p	0.842854	0.684374	-0.132645	1.22304	0.906891	0.617584	-0.0764754	1.41881	0.817301	1.09997	0.722363	0.411288	1.09046	0.137644	0.499142	0.497481	1.42217	0.284927	1	0.343043	0.612236	0.814993	0.954555	0.762442	1.70009	1.19458	1.03775	1.13098	0.928305	0.488901	0.418085	0.571813	0.408667	0.2244	0.0091888	0.379451	0.471395	1.00614	1.3543	0.740447	0.682881	-0.299572	0.69355	0.571957	0.729486	0.449705	0.763304	0.531005	0.766783
hsa-let-7g-5p	1.4092	0.878873	0.232492	0.822617	-0.0614005	0.109404	0.784691	2.59222	0.856942	0.87659	1.86785	2.39769	1.99677	1.20046	1.69215	1.37044	2.41495	1.5364	1.74398	1.35169	-0.283568	1.05088	-0.564471	1.06577	3.87849	2.52023	2.47145	0.608369	0.688852	1.88265	0.887649	0.658208	0.561329	1.92244	0.142819	1.44687	0.133379	0.822667	1.08585	1.56439	1.82904	1.21729	0.65541	0.598167	0.974819	0.310594	0.268478	-0.0829526	0.22979
hsa-let-7i-5p	1.65086	1.06963	0.285016	0.71732	-0.584963	-0.481556	0.32524	1.94884	0.0159723	0.0766353	1.05417	1.50206	1.2569	1.07621	0.902721	1.35924	1.88899	1.39071	0.648444	0.502218	0.348484	-0.0282794	0.521278	0.703553	2.96182	2.13146	1.96459	0.120098	0.327099	1.11169	1.05103	-0.235842	1.01577	1.32698	0.129008	1.10489	0.940046	1.44526	1.66228	1.47278	1.23747	0.680547	1.68333	1.16733	1.69996	0.584153	1.45366	0.863214	1.48809
hsa-miR-1	0	-1	-1	-0.235265	-0.4975	-1	-1	0.0445931	-0.400217	-1	-1	-1	-0.281685	-1	-0.562551	-1	-0.374933	-1	-0.379019	-1	-1	-1	-0.142429	-0.30577	0.0285582	-0.197353	-0.41935	-0.431645	-0.0291379	-0.143766	-1	-0.455901	-0.509779	-0.257878	-0.805013	-1	-0.770677	-0.33703	-0.484745	-0.585674	-0.781435	-1	-0.783343	-0.661272	-0.596022	-0.799225	-0.312883	-0.650251	-0.827711
hsa-miR-101-3p	0.68317	0.137259	0.0618642	0.0848107	0.662965	-0.24444	-0.0764754	0.391439	-0.0676357	0	0	0.523206	0.120803	0.350124	0.165809	0.705936	0	0.317672	-0.247491	0.669223	0.374352	0.133703	0.470908	0.152261	0.727699	0.75937	0.067072	0.83966	-0.220023	-0.361509	0.400404	-0.287871	-0.29159	0.423627	0.00678954	0.135798	0.358359	0.288793	0.1583	0.592164	0.268897	0.47907	0.0333625	-0.0448636	0.538914	-0.129444	0.455676	-0.0703582	0.653711
hsa-miR-103a-3p	-0.503747	-1	-1	-1	-1	-1	-1	1.88475	-0.157765	-1	0.882277	0.339047	0.656553	0.450879	0.499142	0.246211	2.05124	0.251124	0.935425	2.12242	-1	-0.382092	-1	0.273059	2.51939	1.46212	1.44593	-1	-1	0.594597	-0.457044	-1	-0.550494	1.11967	0.51401	1.27881	0.848069	2.13924	2.23618	2.05576	1.98638	1.47345	1.75052	1.75053	1.40707	1.35711	1.54551	1.41627	1.90018
hsa-miR-106a-5p	0.565204	0.2633	-0.16788	0	0.222392	0.178359	-0.439374	0.277132	-0.0112307	-0.297969	-0.11661	0.180859	0.357402	-0.371366	0.216195	0	-0.315803	-0.424838	-0.465316	-0.225376	-0.446877	-0.243288	0.131022	0.243974	0.364444	0.0713584	-0.0176239	-0.0638574	0	-0.335068	-0.283873	-0.455901	-0.258904	0	-0.805013	-0.287628	-0.0564126	-0.144414	0.156154	0.164234	-0.415225	-0.26998	-0.577111	-0.223717	0.0958758	-0.408016	-0.188335	-0.100132	0.144307
hsa-miR-106b-5p	1.09421	-0.036311	-1	0.165156	0.115477	-1	-0.404811	0.241929	-1	0	-0.096234	0.31402	-0.405369	0.450879	0.13977	0.780319	0.135413	0.380245	-0.106331	1.35169	-0.628888	-0.0865409	-0.142429	0.0870041	0.903202	0.858651	0.254568	0.120098	-0.220023	0	-0.161857	-0.579529	-0.509779	0.777473	0.334008	0.441363	0.945032	0.919199	0.608236	1.29552	0.974614	1.27984	0.823755	0.66292	0.876968	-0.194009	0.776738	0.55352	0.643658
hsa-miR-10a-5p	2.36537	2.56741	1.7525	2.65247	2.66297	2.52931	1.36087	1.23701	1.65827	2.76443	1.28904	1.98116	2.11984	0.86062	1.65001	1.96785	1.15754	1.32502	1.60431	0.860309	1.9976	1.84826	3.07442	1.92452	1.75205	2.22301	1.03775	2.81808	1.8784	1.15955	1.36111	2.29639	1.61489	1.5151	1.19981	0.280084	1.1832	1.06908	1.28889	0.113711	0.720691	0.407806	1.17911	1.54845	1.4609	1.35484	2.01772	1.22727	1.24656
hsa-miR-10b-5p	0.215652	0.0354762	-1	0.203796	0.906891	0.398515	0.399465	1.09448	1.24035	-0.121589	-0.2718	-0.211133	-0.0648985	-1	-0.383939	0.0336168	1.08526	-0.527982	0.134849	-1	-0.363128	-0.346131	-0.382405	2.18061	-0.260887	0.234505	-0.337885	1.07095	1.488	-0.361509	-0.457044	-0.579529	0.122245	-0.228971	-0.827402	-0.809206	-0.707776	-0.739101	-0.666667	-0.791905	-1	-1	-0.351079	-0.368745	-0.730467	-0.817013	-0.44987	-1	-0.751042
hsa-miR-1181	-0.503747	-1	-0.580198	-0.575827	-1	-1	-1	-0.567112	-1	-0.600827	-1	-0.613613	-1	-1	-0.515251	-0.399273	-1	-1	-1	-1	-1	-1	-1	-0.563547	-0.189469	-0.429495	-1	-0.608369	-0.531226	-1	-1	-1	-1	-1	-0.830329	-0.838293	-0.419245	-0.282893	0.365304	-0.65472	-0.838696	-1	-0.589153	-0.183337	0.427183	0.104934	0.112042	-0.198572	0.357292
hsa-miR-1203	-0.374531	-0.274188	-1	-1	0.169925	-1	-1	-0.258649	-0.325606	-0.4429	-0.454626	-0.173403	-0.405369	-1	-1	-0.183466	-1	-0.458104	-1	-1	-0.535281	-1	-0.298443	0.0180158	-0.059508	-0.429495	-0.364187	0.176724	-0.290802	-1	-0.534279	-0.516427	-0.550494	-0.486849	-1	-1	-1	-1	-1	-1	-1	-1	-1	-1	-1	-1	-1	-1	-1
hsa-miR-1206	1.83189	1.70724	1.05646	1.5078	2.01495	1.56942	0.861947	0.919205	0.790098	1.77207	0.666224	1.46193	1.5271	0.595631	1.29259	1.42498	0.55467	0.800009	0.773598	0.343043	1.43809	0.877641	2.28619	1.37899	1.2864	1.50969	0.72918	2.18563	1.22888	0.937884	0.887649	1.74084	0.914814	0.744896	0.641436	-0.0138301	0.869251	0.767979	1.26681	-0.130075	0.387779	0.0826317	0.563382	1.12666	1.11815	1.1128	1.60935	1.04627	0.912092
hsa-miR-122-5p	0.366446	1.46341	3.62455	-0.453665	0.584963	0.276476	0.32524	1.05544	2.06931	-0.207573	1.88564	1.40991	0.283228	1.68273	0.832476	1.90455	0.65508	0.868902	-1	-0.185444	-0.0328024	1.00946	-1	1.69123	0.462758	0.171645	0.316985	1.16011	0.928305	0.209628	1.91316	-0.287871	1.14764	0.361419	-1	-0.338544	-1	-0.124808	-0.706563	-0.441021	-0.749249	0.222647	-1	-0.530343	-0.747749	-0.620814	-0.0860868	0.0759475	-0.558173
hsa-miR-1226-3p	0.330291	0.0354762	0.310552	0.383556	0.584963	0.307878	-0.439374	0.186694	-0.255519	0.828304	-0.0185402	0.523206	0.404596	-0.181862	0	0.451176	-0.233331	-0.0676221	-0.198603	-1	0	0.0816855	1.06495	0.356331	0.209617	0.583135	-0.111645	0.83966	0.186764	-0.188556	-0.191177	0.203425	-0.196172	-0.200857	-1	-0.854628	-0.709159	-0.415295	-0.415905	-0.810639	-0.738039	-1	-1	-0.603283	-0.519169	-0.572575	-0.606717	-0.856045	-0.6357
hsa-miR-124-3p	-0.148047	-0.362392	-1	0.4171	0.0588937	-0.289112	-0.338404	-0.046668	-0.0676357	0.254801	-0.296012	-0.173403	0.333145	-0.371366	-0.0300974	0.218004	-0.28753	-0.139911	-0.465316	-1	0.154574	0.0277407	-0.298443	0.120074	-0.33741	0	-0.41935	0.477815	0.258919	-1	-0.495018	-0.516427	0.122245	-0.34983	-1	-0.790975	-0.809006	-0.631496	-0.539057	-0.80113	-1	-1	-1	-0.41075	-0.263105	-0.562516	-0.211164	-0.806737	-0.496693
hsa-miR-1243	-0.374531	-0.504937	-0.533016	-1	-0.415037	-1	-0.587952	-0.38421	-1	-0.297969	-0.202406	-0.51245	-1	-0.392931	-1	-0.399273	-0.505172	-1	-0.272688	-1	-1	-1	-0.298443	-1	-0.059508	-0.429495	-1	0	-0.487772	-0.504204	-1	-1	-1	-0.318255	-1	-1	-1	-1	-0.845488	-1	-1	-1	-1	-1	-1	-1	-1	-1	-1
hsa-miR-1244	0.0904169	0.104072	-0.0982796	-0.235265	0	-0.0773677	-1	0.107973	-0.522022	0.28837	-0.0762537	-0.136767	0.0312714	-0.101195	-0.229218	0.159567	-0.405899	-0.272719	0.0596231	-1	-0.100509	-1	0.617595	0.120074	0.160932	0	-0.364187	0.522607	-0.153071	-1	-1	-0.287871	-0.35986	-0.450841	-0.804235	-0.824534	-0.838858	-0.679451	-0.342013	-0.734052	-1	-1	-1	-0.719155	-0.465734	-1	-0.284934	-0.574241	-0.733289
hsa-miR-1255a	-0.573288	-0.555537	-1	-1	-1	-1	-1	-1	-1	-1	-1	-1	-1	-1	-1	-0.549699	-1	-1	-1	-1	-1	-1	-1	-1	-1	-1	-1	-1	-1	-1	-1	-1	-1	-1	-0.695243	-0.733241	-0.587796	-0.384728	-0.0213909	-0.726606	-1	-1	-0.417494	0.0530177	-0.165948	-0.310013	-0.519562	-0.554829	-0.504443
hsa-miR-1259	-1	-1	-1	-1	-1	-1	-1	-1	-1	-1	-1	-1	-1	-1	-1	-1	-1	-1	-1	-1	-1	-1	-0.382405	-1	-1	-1	-1	-1	-1	-1	-1	-1	-1	-1	-1	-1	-1	-0.533691	-0.251582	-0.734052	-0.837792	-1	-0.80633	-0.398827	-0.637531	-0.504214	-0.218817	-0.425426	-0.232432
hsa-miR-125a-5p	-0.374531	-1	-1	-1	-1	-1	-1	0.648684	-1	-1	-0.137398	0	-1	0.204096	-0.125386	-1	1.65704	0.573806	0.0400702	-0.538373	-1	-1	-1	-1	1.10671	1.07027	0.352358	-1	-1	-0.0593232	-0.191177	-1	-1	0.777473	-0.830329	-0.32587	-0.666667	0.0148809	0.369001	0.21984	-0.445075	-0.487023	-0.589153	-0.797368	-0.220695	-0.483187	-0.393189	-1	-0.332979
hsa-miR-125b-5p	-0.573288	-0.15067	0.0917947	-1	-0.4975	-1	-1	-0.0956133	0.401111	-0.493986	-0.225021	0.180859	-0.242944	-0.350347	-0.158973	-0.0701298	0.0986033	-1	-0.272688	-1	-0.535281	-0.57656	-0.470908	-0.0180158	0.185551	0.0713584	-0.0356189	0.176724	-0.365874	-1	-0.350068	-0.185577	1.28324	-0.120859	-1	-0.567958	-0.759867	-0.0132492	0.169179	-0.40897	-0.22695	-0.803674	-0.362394	-0.309505	0.000425332	-0.227495	0.0112125	0.116796	0.0313183
hsa-miR-126-3p	4.04026	3.55323	2.53004	3.24291	2.20945	2.32521	3.13872	4.39139	2.79785	3.85035	3.60164	4.14612	4.10557	2.826	3.46516	3.87344	3.9459	3.66158	3.38436	2.52237	3.13235	3.51239	1.92935	3.57559	5.79632	4.77165	4.0965	3.3311	2.81625	3.73312	3.04178	2.69958	2.44448	3.63443	2.70818	3.02856	2.89298	3.49162	4.00671	3.05737	3.17842	2.8241	3.41288	4.11487	3.8044	1.8945	3.11007	2.35157	3.10485
hsa-miR-1260a	0.502134	-1	-1	0.4171	0.5025	0	-0.215237	-0.229569	-1	-1	-1	-0.250024	-1	0.0778899	0.310834	0.30075	-1	-1	-1	-0.146522	0.0321397	-1	0	-0.402379	-0.260887	-0.197353	-0.152354	-0.200354	-1	-1	-0.191177	-1	-0.29159	0.260408	-0.574404	-0.073315	0.34708	-0.166328	-0.527956	0.413822	0.0734751	0.0115875	0.0423266	0.210593	-0.30224	-0.360147	0.55093	0.312748	0.458984
hsa-miR-1266-5p	0.401662	0.169747	0.0312758	0.482055	0.70044	0.307878	-0.130163	0	-0.126934	0.648054	-0.202406	0.387663	0.656553	-0.181862	0.165809	0.451176	0	-0.330944	-0.198603	-1	0.240588	0.133703	0.617595	0.152261	0.185551	0.406899	-0.0176239	1.42402	0.235331	0.0190824	-0.161857	0	-0.0260743	0.34526	-0.782099	-0.503487	-0.446156	-0.720347	-0.13409	-0.660607	-0.792784	-1	-0.520341	-0.12366	-0.137287	-0.151834	-0.306764	-0.205752	-0.0587934
hsa-miR-1271-5p	-1	-0.362392	-1	-1	-1	-1	-0.549135	-1	-1	0.113739	-1	-0.613613	-0.449363	-1	-0.562551	-0.265292	-1	-1	-1	-1	-1	-1	-1	-1	-0.509116	-0.197353	-1	0.120098	-0.405188	-0.504204	-0.495018	-1	-1	-0.382408	-1	-0.82835	-0.787043	-0.816649	-0.413105	-0.791905	-1	-1	-1	-0.523427	-0.730467	-0.83974	-0.555567	-0.856045	-0.557339
hsa-miR-1274a	0.892159	-0.504937	-0.443197	0.944778	0.0588937	-1	0.381314	-0.201309	-1	-0.252192	-0.202406	0.0319981	0.25753	0.810891	0.742143	1.56593	-1	0.410184	-0.106331	0.527216	0.0636429	-1	-1	0.301459	0.424509	-0.285373	0.397354	0.231291	-1	-1	0.611548	-1	-0.432399	0.839681	-1	0.120014	0.0949163	-0.0238748	-0.846216	0.636661	-0.0985014	0.224197	-0.19162	-0.0951508	-0.146692	-0.483187	0.915298	0.0961015	0.489923
hsa-miR-1274b	1.52026	0.434938	0.883254	1.81554	0.77259	0.0737679	0.874376	0.480012	-0.325606	0.946626	0.367002	0.0319981	0.357402	1.30286	1.41272	1.88271	-0.374933	0.681672	0.508994	1.18326	1.03641	-0.243288	0.0668217	0.889608	0.635854	-0.0371802	0.643244	0.874966	0.530556	-1	1.14841	-1	0.390395	1.60004	0.0375831	0.763482	0.726089	0.771852	-0.000730047	1.18387	0.577164	0.567332	0.780823	0.679134	0.662545	-0.149613	1.62192	0.677964	1.53933
hsa-miR-1277-3p	-0.573288	-1	-1	-1	-0.584963	-1	-1	-1	-1	-1	-1	-1	-1	-1	-1	-1	-1	-1	-1	-1	-1	-1	-1	-0.402379	-1	-0.24063	-1	-1	-1	-1	-1	-1	0.167752	-1	-1	-1	-0.72204	-1	-0.618307	-0.734052	-1	-1	-0.783343	-0.368389	-0.490071	-0.443897	-0.115251	-1	-0.257333
hsa-miR-1279	0.13346	-0.504937	-1	-1	0	-0.200993	-0.275318	0.50788	0.674394	-1	-0.454626	-0.418788	0.0312714	-1	-0.303998	-0.447395	0.388525	-1	-0.495491	-1	-0.535281	-0.346131	-1	1.16581	-0.298465	-0.481259	-1	0.766454	0.585601	-1	-1	-1	-0.196172	-1	-0.792837	-1	-1	-0.803143	-0.682468	-0.726606	-1	-1	-0.84881	-0.34534	-0.60997	-0.534159	-0.611826	-0.692038	-0.831
hsa-miR-128-3p	0.045962	-1	-1	-0.287005	-0.584963	-1	-1	-1	-1	-1	-1	-0.464752	-0.16877	-1	-0.469807	0	-1	-1	-1	-1	-1	-1	-0.142429	-0.133052	0	-0.24063	-1	-0.130554	-0.445792	-1	-0.495018	-1	-1	-1	-0.817504	-1	-0.72527	-0.656622	-0.846216	-0.426451	-1	-0.814402	-0.561714	-0.325455	-0.844213	-0.70887	-0.400455	-0.835992	-1
hsa-miR-1285-3p	-0.0968805	-1	-1	-1	-0.584963	-1	-1	-1	-1	-1	-1	-1	-1	-1	-1	-1	-0.540643	-1	-1	-1	-1	-1	-1	-1	-1	-1	-1	-0.608369	-0.254907	-1	-1	-1	-1	-1	-1	-1	-1	-0.617436	-0.295796	-0.765775	-1	-1	-1	-0.756957	-0.848273	-0.83974	-0.60615	-0.692184	-0.71772
hsa-miR-1289	0.0904169	0.407624	-1	-0.340562	-0.125531	-0.382416	-0.587952	-0.288597	-1	0.536122	-0.320807	-1	0.0916404	-1	-0.229218	0	-0.181985	-0.272719	-1	-0.266374	-0.490465	-0.456793	0.25233	0.0870041	0.0834865	0.264847	-0.195099	0	-0.365874	-0.388602	-0.495018	-0.455901	-0.227114	-0.173492	-0.843505	-0.838293	-1	-0.602111	-0.499353	-0.593208	-1	-0.814402	-1	-0.468302	-0.765636	-0.717531	-0.00449133	-0.217274	-0.306729
hsa-miR-1291	-1	-1	-0.580198	-1	-0.415037	-1	-1	-1	-1	-0.393254	-0.513439	-1	-1	-1	-0.515251	-0.106758	-1	-1	-1	-1	-1	-1	-0.564471	-0.402379	-0.46354	-0.379685	-1	-0.608369	-1	-1	-1	-1	-1	-0.450841	-1	-1	-1	-1	-0.805936	-1	-1	-1	-1	-1	-0.730467	-0.774639	-0.623253	-1	-0.557339
hsa-miR-1297	0.791688	1.1051	0.0917947	0.278259	1.48113	1.49766	0.614349	1.66784	1.90318	0.477372	0.229604	0.262427	0.283228	0	0.216195	0.218004	1.79154	0	0.548631	0.101399	0.54453	0.732691	0.663708	2.76842	0.209617	0.171645	0	1.93233	2.48542	0.092257	0.0731667	0.313303	0.681984	0.128432	0.251295	-0.296443	0.494088	0.383188	0.291557	-0.0242814	-0.0134582	-0.248736	0.464486	0.616762	0.0558194	0.594186	0.296627	-0.185985	0.420781
hsa-miR-1298-5p	0.0904169	-0.607852	-1	0	0	-1	-1	-0.38421	-1	-1	-1	-0.464752	-0.205327	-1	-0.562551	-1	-1	-1	-1	-1	-1	-1	-0.142429	-0.260219	-0.224583	-0.0371802	-1	0.384008	-1	-1	-1	-1	-0.395563	-1	-1	-1	-0.709159	-1	-0.564066	-0.791905	-1	-1	-1	-0.606236	-0.679168	-1	-0.696449	-0.630317	-0.847685
hsa-miR-1301-3p	-0.4376	-1	-1	-0.453665	-0.337035	-0.117515	-1	-0.567112	-1	-0.207573	-1	-1	-0.0986069	-0.415072	-0.229218	-1	-1	-1	-1	-1	-1	-1	-0.298443	-0.353108	-1	-1	-1	0.0612502	-1	-1	-1	-1	-1	-1	-1	-1	-1	-0.46524	0.294183	-0.577707	-1	-1	-0.783343	-0.364363	0.267753	-0.12999	-0.130527	-0.238423	0.204843
hsa-miR-1305	-0.20122	-1	-1	-0.287005	-0.125531	-1	-0.628002	-1	-0.479978	-0.297969	-0.513439	-1	-0.494901	-1	-0.426078	-0.308347	-1	-1	-1	-1	-1	-1	0.131022	-0.507399	-0.33741	-0.24063	-1	0.283943	-0.327769	-1	-1	-0.579529	-1	-0.287622	-1	-1	-1	-1	-0.867375	-1	-1	-1	-1	-1	-1	-0.83974	-1	-1	-1
hsa-miR-1307-3p	0.293145	-0.036311	-0.279277	0.125512	0.369234	-0.0773677	-1	0.186694	-0.126934	0.416596	-0.056654	-0.0665342	0.0916404	-0.234314	0.0858679	0	-0.374933	-0.244777	0.0978146	-1	-0.628888	0	0	-0.0934757	0.135734	0.294507	-0.240096	0.477815	0.211286	-0.504204	-0.457044	0	-0.325223	-0.0707947	-1	-0.824534	-1	-1	-1	-1	-1	-1	-0.830631	-1	-1	-0.795345	-1	-1	-1
hsa-miR-130b-3p	0.0904169	0.104072	-0.358825	-0.453665	0.222392	-0.158705	-1	-0.489906	-1	0.220579	-1	-0.374438	-0.542095	-0.0859612	0	0.273783	-0.28753	-1	-0.495491	-0.225376	-0.283568	-1	0.470908	-0.402379	0.135734	0.351899	-0.0540009	-0.0638574	-1	-0.474142	-0.283873	-0.397749	-0.108009	-0.382408	-0.402862	-0.710936	0.1163	-0.0806432	0.22164	0.00175242	-0.459241	-0.1455	-0.21895	-0.104798	0.0984253	-0.570331	0.238346	0.47087	0.441849
hsa-miR-134-5p	-0.314265	-1	-1	-0.513524	-1	-1	-1	-1	-0.522022	-1	-1	-1	-1	-1	-0.611865	-0.399273	-1	-1	-1	-1	-1	-1	-1	-0.17397	-0.260887	-0.481259	-1	-1	-1	-1	-1	-1	-1	-1	-1	-0.740974	-0.0176777	-0.531121	-0.570259	-0.366493	-0.806691	-1	-0.127386	-0.168326	-0.265224	-0.535025	-0.413219	-0.646103	-0.269892
hsa-miR-136-5p	1.09421	0.0701551	-0.0982796	0.68982	0.321928	0.692514	0	0.0872881	-0.325606	0.564779	-0.248145	0.387663	0.0312714	-0.252561	0	0.626751	-0.470946	0.161516	-0.106331	-1	-0.171225	-0.0571188	0.418939	0.273059	0.865179	0.606495	-0.131757	0.176724	0.258919	-0.504204	-0.051479	-0.0898868	0	0.0225529	-0.345028	-0.652951	-0.431997	-0.124928	-0.338987	-0.221036	-0.111796	-0.535378	-0.114151	0.39958	-0.0327644	-0.116004	0.314187	-0.618675	0.116062
hsa-miR-137	0.045962	0.0701551	0.0917947	0.165156	0.584963	0.144256	-0.050465	0.344035	-0.0969049	0.852612	-0.346215	0.544448	0.404596	-0.116713	0.240589	0.129271	-0.0643316	-0.0911687	-0.062682	0.502218	0.124837	0.133703	0.470908	0.553826	0.278729	0.406899	-0.0540009	1.00842	0.672231	-0.165932	-0.574917	0.571813	-0.196172	0	0.377429	-0.327738	0.880198	0.0962729	0.0585963	0.133278	0.247175	-0.0117833	0.160101	0.411223	0.255992	0.304703	0.449858	0.0206293	0.0028527
hsa-miR-140-5p	0.625469	0.729764	0.285016	0.822617	0.841302	0.456184	0.399465	0.375885	0.279307	0.803656	0.340951	0.683913	0.915227	-0.0137229	0.710396	0.705936	0.221783	0.180061	0.351556	0.133764	0.183765	0.107927	0	0.83674	0.424509	1.11827	0.304861	1.16011	0.370553	0.0562796	0.0249061	0.571813	0.23283	0.408425	-0.289859	-0.39301	-0.255276	0.287836	0.323605	-0.0269159	0.0149752	-0.128158	0.228627	0.053967	-0.214545	0.18449	0.757297	0.129611	-0.0789625
hsa-miR-142-3p	4.71609	3.08761	3.06842	4.19289	2.94642	2.921	3.44059	4.15232	2.49162	3.81475	3.25697	4.26024	3.54138	2.94114	3.71892	3.68914	3.83975	4.09981	3.48483	1.35169	3.55565	3.00722	3.14582	3.04065	5.64297	4.73869	3.73844	3.46109	2.98493	3.491	3.21247	0.601174	2.55506	3.59745	1.85832	2.46901	1.15621	2.80446	3.0756	2.2533	2.33492	1.6248	2.42497	2.76935	2.94778	1.01051	3.50637	1.57325	1.77814
hsa-miR-142-5p	1.50951	-1	-1	0.876471	0.334902	0.877766	0.186436	0.884768	0.392447	1.95023	-1	1.12027	-0.0108382	0.390741	-1	-0.468182	0.371235	0.551297	-1	-1	0.508315	-1	1.43703	-1	1.73484	-0.283009	0.902767	1.83515	0.943546	-0.38043	-0.159918	-1	-0.0778416	-0.435599	-1	-0.0908473	-1	-0.554472	-1	0.788093	-1	-0.296623	-1	-0.55514	0.160539	0.319469	0.430903	-1	-0.646814
hsa-miR-144-3p	1.17518	0.137259	1.5807	0.872661	2.86625	-0.289112	1.19002	2.09457	2.40983	0.321312	1.36491	3.05105	1.4466	1.30569	1.47259	3.55197	1.77486	1.60465	1.35604	-0.225376	0.497736	2.51293	1.23385	1.93181	2.33347	1.83878	0.840521	2.65681	2.09253	1.10468	1.70201	-0.516427	1.2038	1.54082	0.682702	1.33311	0.753808	1.51884	1.52937	0.20153	0.924171	0.363981	1.3749	1.59828	2.92604	-0.312737	1.63198	1.59204	1.35599
hsa-miR-145-5p	1.03015	0.637608	0.454652	0.944778	0.736966	0.456184	-0.371171	0.205446	0.190334	0.28837	0.229604	0.262427	0.404596	0.0527299	0.13977	0.0982075	0.388525	0.142636	0.205711	-1	0.0321397	-0.276769	0.617595	0.434227	0.742269	0.717468	0.228266	0.976156	0.136214	0.225416	0.288243	0.842138	0.37183	0.438607	-0.59785	-0.310412	-0.376456	0.292639	0.228276	0.104123	0.0253735	-0.465055	-0.235025	0.308602	0.118305	0.0712188	0.184976	-0.067367	0.105224
hsa-miR-147a	-1	-1	-1	-1	-1	-1	-1	-1	-1	-0.600827	-1	-0.51245	-1	-1	-1	-1	-1	-1	-1	-1	-1	-1	-1	-1	-1	-1	-1	-1	-1	-1	-1	-1	-1	-1	-1	-0.733241	-0.669278	-0.499148	0.522271	-0.551577	-0.725332	-1	-0.684022	0.133314	0.302198	0.000553465	-0.130685	0.118704	0.245233
hsa-miR-148a-3p	-1	0	0.543044	-0.575827	-1	-1	-0.439374	0.599738	0.257698	-0.252192	0.978929	1.04278	-0.362817	0.746997	0.518295	1.21613	0.600577	0.268162	-0.247491	-1	-1	-0.456793	-1	0.273059	1.13717	0.433562	0.77265	0.120098	-0.153071	0	0.227808	-1	-1	0.640455	-0.544784	0.0227772	-0.276717	0.416521	0.156342	0.370116	-0.0363423	-0.254981	0.173405	0.358058	0.11047	-0.283615	0.320099	-0.216628	0.294349
hsa-miR-148b-3p	0.791688	-0.231907	-0.241145	0.278259	-0.192645	-0.533552	0.305981	1.50886	0.143141	0.564779	0.565266	1.46193	0.976307	0.713106	0.788189	0.798231	1.2482	0.789787	0.636404	0.226964	0.399806	0.107927	0.365265	0.576387	2.65859	1.19458	1.39971	0.283943	0	0.560484	0.0965632	0.240963	-0.227114	0.733802	0.455449	0.492905	1.58544	1.46028	2.58663	1.05956	0.833986	0.59602	1.4835	2.22546	2.53681	1.87676	2.11965	1.97776	2.32766
hsa-miR-150-5p	-1	-0.274188	-1	-1	-1	-1	-1	0.862937	-0.255519	-1	-1	-0.374438	0.0916404	-0.252561	0.240589	-0.183466	0.20511	-1	-1	0.196521	-1	-0.0571188	-1	-1	-0.059508	0.406899	-0.391323	-0.431645	-0.220023	-0.474142	-0.457044	-1	-1	-0.120859	-0.0370448	0.476063	-0.429731	1.82632	1.18404	0.274161	0.613624	0.0752298	0.433936	0.121986	0.0950954	-0.109084	0.271469	0.684307	0.521404
hsa-miR-151a-3p	1.11491	-0.455944	-1	-0.185221	-1	-1	-1	-0.173823	-1	-0.493986	-1	-0.331591	-1	0	-0.303998	-1	-0.405899	-0.330944	-1	-1	-0.363128	-1	-1	-1	0.839059	0.323515	-0.173459	-1	-1	-1	-1	-1	-1	-0.0707947	-1	-0.650898	-0.821109	-0.433661	-1	0.140549	-0.666667	-0.633184	-0.144665	-1	-0.823404	-0.666667	-0.16586	-0.655701	-0.682708
hsa-miR-151a-5p	-1	-1	-1	-1	-1	-1	-1	0.186694	-1	-1	-0.346215	-1	-1	-0.392931	-1	-1	0.079664	-1	-1	-1	-1	-1	-1	-1	0.481382	-0.0371802	-0.195099	-1	-1	-1	-1	-1	-1	-0.486849	-1	-0.353223	-1	-0.303932	-0.863148	0.292903	0.0785834	-0.1629	-0.618485	-1	-1	-0.795345	-0.409124	-0.811096	-0.731625
hsa-miR-153-3p	-0.4376	-1	-1	-1	-0.263034	-1	-1	-1	-1	-1	-1	-1	-1	-1	-1	-1	-1	-1	-1	-1	-1	-1	-1	-1	-1	-1	-1	0.176724	-1	-1	-1	-1	-1	-1	-0.843505	-1	-0.666667	-0.596855	-0.184275	-0.526634	-1	-1	-0.702116	-0.255957	-0.10552	-0.777231	-0.427526	-0.408421	-0.651003
hsa-miR-1537-3p	0.366446	-0.362392	-0.0647426	-0.136766	0.369234	0.0737679	-0.157888	0.205446	-1	0.477372	-0.320807	0.479621	0.308427	-0.350347	-0.0300974	0.0336168	-0.233331	-0.21756	-0.324697	-0.351803	-0.490465	-1	0.617595	0.183613	0.619751	0.139056	0.0507909	0.83966	-0.487772	-0.0391903	-0.105353	-0.13696	0.167752	0.128432	-0.676005	-0.63281	0.242901	0.122424	0.354689	-0.358051	-0.409849	-0.619123	0.0368698	0.444037	0.487751	0.298529	0.520663	0.0114252	0.304346
hsa-miR-154-5p	-0.503747	-1	-1	-0.136766	-1	-1	-1	-0.0708422	-0.400217	0	-1	0.0632061	0.120803	-1	-0.515251	-0.447395	-0.540643	-0.361317	-0.272688	-1	-0.581396	-0.57656	-0.069666	-0.216324	0.462758	-0.155451	-0.41935	-0.431645	-0.365874	-1	-1	-0.579529	-1	-1	-1	-1	-1	-1	-0.78673	-0.691848	-1	-1	-1	-1	-1	-1	-0.783086	-1	-0.818714
hsa-miR-155-5p	-1	-1	-1	-0.396066	-1	-1	-1	-1	-1	-1	-0.0374206	-1	-0.281685	-1	-0.426078	0.129271	-0.405899	-1	-0.379019	-1	-1	-0.0282794	0.1928	-1	-0.189469	-0.114838	-1	-0.130554	-0.186095	-0.474142	-1	-1	-1	-0.287622	-1	-0.82835	-0.848169	-0.380166	-0.805936	-0.65472	-1	-1	-0.761536	-0.697696	-0.6017	-0.754815	-1	-0.621862	-0.836924
hsa-miR-15a-5p	1.91409	0.637608	1.12858	1.31786	1.02975	0.642956	1.34394	2.82053	1.41322	1.40724	1.84057	2.98562	1.95535	1.44568	1.81008	2.19268	2.49851	2.00723	1.66837	0.397953	0.949452	1.26562	0.418939	1.53006	3.95895	2.61454	2.45187	1.82511	1.68751	1.96914	1.67269	-0.0442623	1.02646	1.99998	0.481561	1.41236	0.698973	1.54014	1.59844	1.10762	1.04516	0.782127	1.33742	1.38166	1.43014	0.194549	1.26336	0.302624	1.09735
hsa-miR-15b-5p	1.94784	0.613683	0.685387	0.968079	0.938599	0.427612	0.744213	2.11968	0.545809	1.18195	1.36003	2.31223	1.06285	1.61163	1.54528	1.61259	1.86169	1.88462	1.37602	0.880145	0.54453	0.533377	0.521278	1.15202	3.45046	2.80273	1.99724	0.83966	0.672231	1.22449	1.27229	0.0847476	0.764895	2.04446	0.444449	1.33368	-0.0304456	1.39328	0.900297	1.49305	1.2656	1.1264	0.983497	1.10969	1.19536	0.0893848	1.01977	-0.0231023	0.876196
hsa-miR-181a-5p	2.22129	-1	-1	0.493459	0.474739	0.343541	0.0668593	0.753548	-1	1.30792	-1	0.442176	-1	0.667213	-1	-1	0.334676	0.0723592	-1	-1	0.522802	-1	0.185508	-1	2.04916	1.23581	0.975174	0.115937	-1	-1	0.0850176	-1	-1	1.10119	-1	-0.640135	-1	-0.513886	-1	0.72834	-1	-1	-0.597279	-1	-0.205434	-1	0.418631	-1	-1
hsa-miR-181b-5p	0.13346	-0.036311	-0.443197	0.203796	-1	-0.335078	-1	-0.0230626	-0.479978	-0.0801199	-1	-1	0.283228	-1	-0.266005	-0.106758	-0.470946	-0.49246	-1	-1	-0.581396	-0.535533	-0.470908	-0.453747	-0.260887	-0.0754382	-0.0727869	-0.0638574	-0.290802	-1	-0.420276	-0.397749	-0.509779	-1	-1	-1	-1	-1	-0.750007	-0.562193	-0.666667	-1	-0.740793	-1	-1	-1	-0.924708	-1	-1
hsa-miR-181c-5p	-0.148047	-0.073497	-0.132645	-0.575827	0	-1	-1	-0.229569	-1	0.220579	-0.137398	0.0319981	0.204555	-1	-0.562551	-0.308347	-0.577452	-0.244777	-1	-1	-1	-1	-0.142429	0.0180158	-0.122518	-0.197353	-1	0.33481	-0.290802	-0.416381	-1	-1	-0.470444	-0.416054	-1	-1	-1	-1	-0.732425	-1	-1	-1	-1	-1	-1	-1	-1	-1	-1
hsa-miR-1825	-0.256565	-0.231907	-1	-0.287005	-0.0614005	-1	-1	-0.41822	-1	-0.344968	-1	-0.464752	-1	-1	-1	-1	-1	-1	-0.222802	-1	-1	-1	-0.470908	-0.0934757	-0.122518	-0.481259	-1	0	-0.290802	-1	-1	-0.455901	-1	-1	-0.830329	-1	-1	-0.816649	-0.732425	-1	-1	-1	-0.475872	-0.330579	-0.848273	-0.272063	-0.372387	-0.839155	-1
hsa-miR-183-5p	-0.503747	-1	-1	-0.235265	-1	-1	-1	-0.453423	-1	-0.656779	-1	-0.331591	-0.542095	-1	-1	-0.308347	-0.374933	-1	-0.351556	-0.538373	-0.490465	-0.418964	0.131022	-0.0551561	-0.509116	-0.0754382	-1	-1	0	-0.504204	-1	-0.516427	0.333785	-0.486849	-1	-1	-0.809006	-1	-1	-0.611848	-1	-1	-0.761536	-0.367282	-0.823404	-1	-0.513417	-1	-1
hsa-miR-185-5p	-0.0968805	0	-0.318482	-0.0442408	0.273018	-1	-1	-0.229569	-1	-0.4429	-0.398993	0.0319981	-0.362817	-0.415072	-1	0.159567	-0.34492	-1	-1	-1	-1	-1	-0.069666	-0.353108	0.384842	0.105641	-0.152354	0.649479	-1	-0.416381	-0.105353	-1	-1	-0.0466497	-1	-0.416751	-0.452037	-0.338458	-0.46467	0.0152509	-0.302005	0.0768647	-0.290988	-1	-0.387844	-0.465892	-0.41007	-0.761178	-0.632333
hsa-miR-186-5p	0	-1	-1	-1	-0.584963	-1	-0.669365	-1	-1	-0.4429	-1	-0.331591	-1	-1	-1	-0.183466	-1	-0.392596	-1	-1	-1	-1	-1	-0.453747	-0.298465	-0.24063	-1	-0.431645	-1	-1	-1	-1	-1	-0.450841	-1	-0.765159	-0.809006	-1	-1	-0.138102	-0.708907	-0.551224	-1	-1	-0.865907	-0.699952	-0.747654	-1	-1
hsa-miR-187-3p	-1	-0.31766	-1	-1	-1	-1	-1	-1	-1	-1	-1	-0.613613	-0.449363	-1	-1	-1	-1	-1	-1	-1	-1	-1	-1	-1	-1	-0.379685	-1	-0.350521	-1	-1	-1	-1	-1	-1	-1	-1	-0.770677	-0.820501	-0.811675	-0.847382	-0.838696	-0.836937	-0.80633	-1	-0.748585	-0.60648	-0.585767	-0.775983	-0.784707
hsa-miR-18a-5p	1.35867	1.25537	0.778826	1.28064	1.73697	1.15479	0.599058	0.62451	0.748054	1.35356	0.53294	1.33329	1.15703	0.350124	0.916273	1.02489	0.238176	0.198284	0.548631	-0.146522	1.1027	0.698423	1.86515	1.13806	0.951886	1.41278	0.340729	1.76848	1.12887	0.649196	0.640869	1.09172	0.710284	0.524166	-0.00375347	-0.0612073	0.397524	0.6806	0.633063	-0.0593043	-0.00464903	-0.334061	0.648139	0.900319	0.823256	0.685973	1.16457	0.592052	0.79468
hsa-miR-191-5p	1.00811	1.20689	0.543044	0.482055	-0.415037	0.24444	0.225862	1.61911	-0.0676357	-0.121589	0.858622	1.50206	1.04882	0.800578	1.01933	0.884066	1.55722	0.810133	0.762735	1.08296	-0.100509	0.473927	0.0668217	1.05078	2.68486	2.13873	1.7303	1.2713	0.282065	0.962178	0.852013	0.382278	-0.136659	1.42818	-0.0780735	0.772034	0.232637	1.14242	1.07455	1.40975	1.47066	1.08932	0.969468	1.00874	0.42707	0.148404	0.823642	0.386863	0.66711
hsa-miR-1912	-0.4376	-0.231907	-0.487382	-0.185221	0.369234	-0.431212	-1	-0.046668	-0.400217	0.0387342	-0.483612	-0.418788	0.0916404	-1	-1	-0.352968	-0.374933	-1	-1	-1	-1	-1	-0.142429	0.120074	-0.46354	-0.0754382	-0.364187	0.176724	-0.445792	-0.444881	-0.534279	-0.287871	-1	-0.173492	-1	-1	-0.754725	-0.507487	-0.625906	-0.705285	-1	-1	-0.740793	-0.620633	-0.671677	-0.795345	-0.529756	-0.821744	-0.384845
hsa-miR-1913	-0.314265	-1	-1	-0.340562	-0.4975	-1	-1	-1	-1	-0.656779	-1	-0.211133	-0.242944	-1	-0.469807	-0.265292	-1	-1	-1	-1	-1	-1	-1	-1	-0.298465	-0.114838	-0.391323	-0.0638574	-1	-1	-1	-0.516427	-1	-1	-1	-1	-1	-1	-0.585631	-0.774242	-1	-1	-0.80633	-0.737751	-0.784174	-1	-0.746552	-0.732621	-0.751042
hsa-miR-193a-3p	3.5033	3.43389	2.58549	4.23523	3.104	3.30289	1.75969	2.5718	2.64748	4.75285	2.27013	2.88506	3.22152	1.4439	1.96544	3.03155	2.11079	2.17997	2.94634	-1	3.5524	3.47867	4.1446	2.88348	2.76384	2.93934	1.81019	3.46686	3.61886	2.256	1.77768	2.41119	1.9801	1.89981	0.370938	0.396892	-1	-0.386145	1.13683	-0.522397	-0.649144	-1	-0.0564738	1.93981	2.01982	1.68275	0.881418	0.0421081	0.59108
hsa-miR-195-5p	-0.0968805	-1	-0.400372	-0.0898024	0.169925	-0.431212	-0.628002	-0.489906	-1	-0.393254	-0.398993	-0.374438	0.149325	-1	-0.303998	-0.106758	-1	-1	-1	-1	-0.404451	-0.418964	-0.298443	-0.453747	-0.46354	-0.24063	-1	0.176724	-0.0291379	-1	-0.420276	-1	-1	-1	-1	-1	-1	-1	-0.867375	-0.71223	-1	-1	-0.702116	-1	-0.625253	-0.795345	-0.506086	-0.823376	-0.733289
hsa-miR-197-3p	-1	-1	-1	-1	-1	-1	-1	-1	-1	-1	-1	-1	-1	-1	-1	-1	-1	-1	-1	-1	-1	-1	-1	-1	-0.224583	-1	-0.263514	-0.608369	-1	-1	-1	-1	-1	-1	-1	-0.765159	-1	-0.67506	-0.547788	-0.394557	-0.532551	-1	-0.603566	-0.822296	-1	-0.650875	-0.638389	-0.650251	-0.447653
hsa-miR-1975	-1	-0.455944	0.7422	-1	-0.0614005	-1	-0.371171	0.963798	0.733693	-1	0.703988	1.11186	1.67452	0.193384	0.43971	1.61259	0.301123	-0.301427	0.078868	-0.225376	-1	0.107927	-1	0.243974	1.07537	0	0.758404	0.283943	0.705254	0.513285	0.119496	-0.0898868	-0.0527481	0.733802	-0.0826398	0.503889	-0.468517	1.30337	0.854119	0.375768	0.726649	0.0142893	0.867721	-0.130829	0.555891	-0.211812	-0.27703	0.801632	0.218769
hsa-miR-199a-3p	1.35867	0.613683	-0.400372	0.847844	-0.125531	0	0.381314	2.64908	0.528682	0.321312	1.59549	1.87548	2.11364	1.15432	1.50546	1.44614	2.10783	1.53135	1.14393	0.938164	0.497736	0.347208	0.1928	0.956679	3.95392	2.65439	2.36872	0.766454	0.349017	1.81115	1.08111	0.937828	0.623224	1.80769	0.804333	1.32608	0.448127	1.2652	1.82527	1.29659	1.38078	1.0306	1.47704	1.71701	1.48751	0.396144	0.956425	0.330408	1.50312
hsa-miR-199a-5p	-1	-1	-1	-1	-1	-1	-1	-0.567112	-1	-1	-1	-1	-1	-1	-1	-0.399273	-0.470946	-1	-1	0.165463	-1	-1	-1	-0.216324	-0.0905498	-0.481259	-1	-1	-1	-1	-1	-1	-1	-1	-1	-0.403058	-1	-0.826889	-1	0.273014	-0.254752	-0.0598807	-0.411531	-0.797368	-0.640845	-1	-0.508929	-1	-0.697768
hsa-miR-19b-3p	3.14491	3.28332	2.36098	3.04283	3.30986	2.93292	2.30875	2.35668	2.26174	3.34923	1.94837	2.99777	2.90305	1.61163	2.57523	3.24524	2.16132	2.22679	2.19635	2.11361	2.88258	2.65536	3.51109	2.58841	3.07737	3.19768	1.90474	3.62042	2.64835	2.04634	2.26783	2.96991	2.06594	2.31607	1.9509	1.69926	2.51184	2.26056	2.36392	2.02253	1.84345	2.1183	1.90224	2.182	2.43555	2.02422	2.423	1.90656	2.17303
hsa-miR-200b-3p	0.366446	-0.607852	-1	0.203796	-0.0614005	-1	-1	-1	-0.400217	-0.297969	0.0361074	-0.211133	-0.0986069	-1	-1	-0.106758	-0.315803	-0.458104	-0.435868	-1	-0.535281	-1	0	-0.353108	-0.189469	0.139056	-1	0.384008	-1	-1	-0.457044	-0.516427	-0.470444	-1	-1	-0.815028	-1	-1	-0.846216	-1	-1	-1	-1	-1	-1	-0.83974	-0.758199	-1	-1
hsa-miR-203a	-0.20122	-1	-1	-0.640781	-1	-1	-1	-1	-1	-0.344968	-1	-1	-0.449363	-1	-1	-0.183466	-1	-1	-1	-1	-1	-1	-1	-1	-0.377825	-1	-1	-0.273559	-0.487772	-1	-1	-1	-1	-1	-0.587894	-1	-0.264308	-0.479719	-0.544099	-0.741683	-0.517656	-1	-0.478935	0.0317314	-0.432303	-0.683012	-0.128598	-0.775983	-0.349505
hsa-miR-204-5p	-0.573288	-0.231907	-1	-1	-0.125531	-1	-1	0.0872881	0.0939393	-1	-1	-1	-1	-1	-0.611865	-1	-0.0643316	-1	-1	-1	-1	-1	-1	-0.133052	-1	-1	-1	0.477815	0.603418	-1	-1	-1	-1	-1	0.166829	-0.710936	-0.150455	0.0978677	0.661753	-0.568749	-0.677805	-1	0.530708	0.774749	0.529119	0.205946	-0.148093	-0.269771	-0.119002
hsa-miR-2054	0.215652	0	0	0	-0.125531	-0.335078	-1	-0.0956133	-0.43941	0.0766353	-0.137398	0.0319981	-1	-0.350347	0.0858679	-1	-1	-1	-0.324697	-1	-1	-0.57656	0.131022	-0.0180158	0.109929	-0.331687	-0.263514	0.477815	-0.487772	-0.535114	-1	-0.397749	-0.196172	-0.257878	-0.792837	-1	-1	-0.148737	-0.158372	-0.774242	-1	-1	-0.830631	-0.333835	-0.191544	-0.426034	-0.0399767	-0.427069	-0.699145
hsa-miR-206	-0.0348522	-1	-1	-1	-1	-0.152042	-1	0.153129	0.0112307	0.432601	-1	0.487049	0.594161	-1	-1	-1	-0.532011	-1	-1	-1	-1	-0.467255	-1	0.279021	0.103432	-1	0.0565573	0.800866	0.287191	-0.271924	-1	0.079797	-1	-1	-1	-1	-1	-1	-1	-1	-1	-1	-1	-0.491607	-0.502224	-0.458404	-1	-1	-1
hsa-miR-208a-3p	-1	-1	-1	-0.396066	-1	-1	-1	-1	-1	-0.546597	-1	-1	-0.542095	-1	-0.343279	-1	-1	-1	-0.495491	-1	-1	-1	-0.470908	-0.216324	-0.298465	-0.481259	-1	-0.0638574	-1	-1	-1	-0.397749	-1	-0.34983	-0.453516	-0.703781	-0.479416	-0.289582	-0.461513	-1	-0.725332	-0.848795	-0.0575575	-0.103849	0.147295	-0.650875	-0.078974	-0.839155	-0.847685
hsa-miR-21-5p	3.62386	2.78279	2.7872	3.1627	2.59495	1.92045	1.89458	2.1681	0.920131	3.4405	1.73387	2.53134	1.72575	2.08429	2.5124	3.65322	2.00984	2.69085	1.5766	1.06559	2.57333	1.60926	2.77806	1.99554	3.12063	2.97127	1.98021	2.09558	1.17432	1.71063	1.96506	1.55437	1.52148	2.50712	1.88907	2.00401	2.53836	2.58425	2.25712	2.33822	1.99316	2.16907	2.86579	2.48681	1.63404	0.962982	3.16928	1.81586	2.68123
hsa-miR-2113	-1	-0.274188	-0.487382	-0.396066	-0.4975	-1	-1	-0.489906	-1	-0.393254	-1	-0.290149	-0.205327	-1	-0.383939	-0.0701298	-1	-1	-1	-1	-1	-1	-0.298443	-0.260219	-0.33741	0	-1	-0.350521	-0.487772	-1	-1	-1	-1	-1	-1	-1	-0.821109	-1	-0.51079	-0.749507	-1	-1	-1	-0.559876	-0.765636	-0.630192	-0.654075	-0.839849	-1
hsa-miR-218-5p	-0.573288	-1	-1	-1	-0.337035	-1	-1	-1	-1	-1	-1	-1	-1	-1	-1	-1	-1	-1	-1	-1	-1	-1	-1	-1	-1	-0.481259	-1	-1	-1	-1	-1	-1	-1	-1	-1	-1	-0.455082	-0.710438	-0.452193	-1	-0.778462	-1	-1	-0.560046	-0.661738	-0.50558	-0.43972	-0.587079	-0.405447
hsa-miR-22-3p	1.09421	0	0.259001	0.165156	0.273018	-0.431212	-1	-0.14707	-1	0.321312	-0.248145	-0.250024	-0.542095	0.137644	-0.193563	0.585156	-0.181985	0.180061	-1	0	0.154574	-1	-1	-0.0180158	0.651719	0.323515	0.0830487	-0.130554	-1	-0.284026	-0.283873	-0.185577	-1	0.128432	-0.736196	-0.118092	0.502172	0.419068	0.206228	0.899989	0.594567	0.556838	0.0213967	0.00194745	0.00690661	-0.462011	0.46532	-0.283051	0.289858
hsa-miR-221-3p	1.4092	1.12254	-1	0.744333	0.115477	-1	0.286423	1.73474	-0.479978	0.564779	0.993024	1.08468	0.515579	0.790135	1.07938	1.11052	1.6721	1.00284	0.636404	1.24666	0.154574	-0.21056	-0.470908	0.641644	2.58609	2.40094	1.5049	0.477815	-0.487772	0.451279	0.683502	-0.0898868	-0.258904	1.46712	0.613774	1.2341	1.11915	1.80956	1.30881	1.80578	1.5159	1.31751	1.90668	1.1595	0.509848	0.360315	0.951762	0.367621	1.07744
hsa-miR-222-3p	-1	-1	-1	-0.640781	-0.584963	-1	-1	-0.41822	-1	-0.297969	-1	-1	-1	-0.437819	-1	-0.352968	-1	-1	-1	-1	-1	-1	-1	-0.17397	0.185551	-0.114838	-0.391323	-1	-0.405188	-1	-1	-1	-1	-1	-0.500216	-0.457006	-0.7086	-0.119604	-0.446721	-0.0676946	-0.402888	-0.628036	-0.310877	-0.619663	-0.52243	-0.635602	-0.279146	-0.74359	-0.451013
hsa-miR-223-3p	3.60544	3.24655	2.94454	2.96954	0.552131	1.97517	2.81883	4.48046	2.89825	3.11574	3.62357	5.76731	4.44347	2.96179	3.81372	3.61121	4.24616	3.57459	3.79426	3.37005	2.86568	3.62971	1.40439	3.51546	5.73513	5.29972	3.85526	3.87784	2.78331	4.18825	3.06456	2.56362	2.42296	3.84676	3.37972	3.46781	1.98135	4.49298	4.68602	3.43194	3.96906	3.45091	4.10184	4.71008	3.53791	2.87058	3.21329	1.67656	3.80403
hsa-miR-23a-3p	0.565204	0.407624	-0.400372	-0.185221	-1	-1	-0.511477	2.34574	0.869859	0.150077	1.58767	2.25368	1.69182	0.88441	0.956003	1.22872	2.19469	0.960071	1.29407	0.527216	-0.628888	0.663329	-1	1.10966	3.33094	2.28934	2.19635	-0.0638574	0.258919	1.55424	0.802725	0.277575	-0.395563	1.22855	0.557504	1.09517	0.101493	1.79693	1.53455	1.15573	1.22637	0.467171	1.54965	1.25426	1.04501	0.218758	1.00656	0.661117	0.670496
hsa-miR-23b-3p	-1	-1	-1	-1	-1	-1	-1	-1	-1	-1	-1	-1	-1	-1	-1	-1	-0.405899	-1	-1	-1	-1	-1	-1	-1	-0.059508	-1	-0.337885	-1	-1	-1	-1	-1	-1	-1	-1	-0.782175	-0.838858	-0.577299	-0.421495	-0.0773574	-0.630575	-1	-0.569825	-0.840775	-1	-0.7358	-0.427526	-0.694029	-0.522269
hsa-miR-24-3p	0.68317	-1	-1	-0.0898024	-1	-1	-0.24492	2.05126	0.118802	-0.600827	1.25162	1.35566	1.18272	0.902963	0.994416	1.11052	1.96936	0.906327	1.1986	1.6174	0.124837	-0.0282794	-1	0.507399	2.88637	1.65341	2.00563	-1	-0.405188	1.13929	0.4355	0.125371	-0.470444	1.38771	0.898873	1.35834	1.15438	1.86904	1.46419	2.21502	1.94638	1.59233	1.90291	1.48781	1.15023	0.57799	1.2299	0.617977	1.15012
hsa-miR-25-3p	0.738514	0.589381	0.477282	-0.0898024	1.05889	-0.289112	0.730427	1.78599	0.95645	0	0.928016	3.15132	1.28071	0.784864	1.3119	3.09071	1.43178	1.12159	0.925915	0.899729	0.77985	1.34559	0.418939	1.72621	2.85866	1.9687	1.77299	2.04844	1.27086	0.962178	1.06114	0.685922	0.098805	1.38771	-0.121417	1.14969	0.569622	0.959298	0.395381	1.21403	1.09144	0.915453	0.625348	0.76242	1.23346	-0.305284	0.268478	0.0312982	0.548498
hsa-miR-26a-5p	-1	-1	-1	-1	-1	-1	-1	1.35963	-1	-1	-1	-1	-1	-1	-1	-1	1.21908	-1	-1	-1	-1	-1	-1	-1	3.23118	-1	1.64749	-1	-1	-1	-1	-1	-1	-1	-1	0.455905	-1	1.65301	-1	2.24529	-1	0.835744	-0.508547	-1	0.408003	1.48622	0.875461	-1	0.537126
hsa-miR-26b-5p	0.565204	-0.190754	-0.400372	-0.0898024	-0.4975	-0.24444	-0.404811	-0.121012	-0.255519	-0.4429	-0.320807	0.58589	0.381214	-0.116713	0	0.585156	0.079664	-0.0220593	-0.298416	-0.489565	-0.100509	-0.147231	0.365265	0.0870041	0.569934	0.294507	-0.131757	0.120098	0.0835127	-0.143766	-0.105353	-0.397749	0.37183	-0.0466497	-0.563062	-0.503981	-0.883653	-0.258428	-0.750007	0.0500093	-0.400231	-0.28531	-0.564936	-0.624546	0.274975	-0.380619	-0.451697	-0.765011	-0.265993
hsa-miR-29a-3p	1.15539	-0.15067	-0.132645	0.770876	0.584963	-0.158705	0	1.05544	-0.0112307	1.16181	0.543828	1.59713	0.149325	0.450879	0.398323	0.686614	0.686377	0.789787	0	0.133764	0.374352	-0.0571188	0.309771	-0.133052	1.94259	0.933026	1.13091	0.33481	0.391721	-0.188556	0.227808	-1	0.0748813	0.6646	-0.168675	0.00795928	-0.443033	0.407166	-0.259424	0.434387	0.106303	0.421582	-0.207301	0.0809662	0.124361	-0.32801	0.409316	-0.288213	-0.143706
hsa-miR-29c-3p	1.07319	0.0354762	0.0917947	0.544357	0.273018	-0.0773677	-0.050465	0.50788	-0.522022	0.447246	0.121193	0.739273	-0.0320436	0.450879	0.499142	0.833288	0.506496	0.623122	0	-1	-0.283568	-0.495631	0.470908	0.0530028	1.49891	1.03728	0.470811	0.943179	0.028468	0.358126	0.32685	-1	-0.0527481	0.524166	-0.114148	-0.105529	-0.733874	-0.0293146	-0.233961	0.233813	-0.655797	-0.596945	0.143601	0.302349	0.0348571	-0.540766	0.43339	-0.550327	0.0427511
hsa-miR-300	0.293145	0.407624	-0.16788	0.4171	1	0.456184	-0.439374	0.294281	-0.0676357	1.07886	-0.056654	0.208637	0.494129	-0.0710019	-0.193563	0.30075	-0.260054	-0.244777	0.381731	-0.442259	-0.171225	0.159032	0.470908	0.434227	0.586798	0.459698	0.0987323	0.90946	0.567523	-0.188556	-0.161857	0.960815	0	0	-0.126831	-0.658335	0.0292548	0.113833	0.0633312	-0.258849	-0.492387	-0.586968	-0.114706	0.30344	0.377602	-0.142862	0.536737	-0.359445	-0.402649
hsa-miR-301a-3p	0.0904169	0.232742	-0.318482	0.278259	0.273018	-0.382416	-0.338404	0.406755	0.0685301	0.150077	0.16906	0.479621	0.450134	-0.165089	-0.229218	0.378267	0.55467	-0.0220593	-0.0205388	0	-0.490465	-0.11657	0.708557	0.382859	0.915582	0.606495	0.352358	0.566101	0.028468	0.0190824	-0.0781029	0.415598	0.0255012	0.408425	-0.433779	-0.18851	0.287243	0.545784	0.66851	0.043984	-0.0628746	-0.604722	0.617753	0.262885	0.205938	0.359656	0.267364	0.641264	0.502537
hsa-miR-302b-3p	-0.20122	0	-1	-1	-0.4975	0.109404	-1	-1	-1	-0.207573	-1	-1	-0.405369	-0.392931	-0.469807	-0.549699	-1	-1	-1	-1	-1	-1	-0.298443	-0.133052	-0.419825	-1	-0.287593	0.231291	-1	-1	-0.495018	-0.455901	-1	-0.382408	-1	-1	-1	-0.440293	-0.846216	-0.80113	-0.837792	-1	-0.80633	-0.44348	-0.296739	-1	-0.428718	-0.718837	-0.366265
hsa-miR-302c-3p	0.175179	-1	-1	-1	-0.192645	-1	-1	-1	-1	-0.493986	-1	-0.0665342	-1	-1	-0.562551	-0.265292	-1	-1	-1	0.196521	-1	-1	-1	-1	-0.509116	-1	-1	-0.273559	-1	-1	-1	-1	-1	-1	-0.41851	-0.599012	0.64467	0.399733	1.66667	-0.123662	-0.0961152	-0.429323	0.253355	1.01866	1.36471	0.7813	1.00892	0.92684	1.37632
hsa-miR-30a-5p	1.60871	1.25537	1.26251	1.29936	1.9386	0.961164	0.469564	0.772135	0.166979	1.54287	0.596607	1.0285	0.515579	0.816	0.94291	1.76723	0.388525	0.849676	0.134849	-0.146522	1.18186	0.390684	1.55355	0.956679	1.27766	1.00343	0.45046	1.21674	0.391721	0.240979	1.09097	0.415598	0.879111	0.997858	-0.0810849	0.189257	0.292632	0.829094	0.226764	0.206705	0.211091	0.272111	0.747694	0.44832	0.550812	0.344436	1.41946	0.567482	0.8923
hsa-miR-30b-5p	-0.4376	-0.362392	-0.318482	-0.640781	-0.584963	-0.587311	-0.587952	1.19634	0.166979	-0.0801199	0.64681	0.479621	0.0916404	0.442935	0.43971	0.352968	1.45071	-0.0676221	0.508994	1.38042	-1	0.256157	-1	0.301459	1.90905	1.34838	0.833971	0.176724	-0.0589779	0.513285	-0.051479	-0.13696	-0.550494	0.809049	0.660405	0.905957	-0.0654927	1.76216	1.4549	1.67453	1.59691	1.19544	1.12699	1.17488	0.386098	0.346663	0.853447	0.469335	1.05588
hsa-miR-30c-5p	0.254952	-1	-0.241145	-0.185221	0.115477	-1	-1	-0.0230626	-0.43941	-0.164057	-0.180277	-0.101163	0.149325	-0.252561	-0.343279	0.0982075	-0.233331	-1	-0.351556	-1	-1	-0.535533	-0.298443	-0.17397	-0.0905498	-0.114838	-1	-0.200354	-0.365874	-0.388602	-0.283873	-1	-1	0.0873818	-0.792837	-0.66345	-1	-0.329823	-0.499364	-0.0738459	-1	-0.763661	-0.702116	-0.628341	-0.386116	-0.817013	-0.257055	-0.775983	-0.120804
hsa-miR-30d-5p	0.502134	-0.274188	-1	-1	0.369234	-1	-1	0.294281	-0.400217	0.0387342	-1	0.235818	-0.205327	-0.101195	-1	0.189133	-0.133208	-0.49246	-1	-1	-0.363128	-1	0	0.0530028	0.109929	0.203449	-0.312369	-0.200354	-0.186095	-1	-0.0781029	-1	-0.258904	-0.0466497	-0.417535	-0.328409	-0.126169	0.00842333	0.152618	0.100346	0.0497026	-0.108995	0.137263	0.225227	-0.372525	-0.528667	0.105804	-0.281656	0.361271
hsa-miR-30e-5p	0.738514	-1	-1	-0.396066	0.736966	-1	-1	-1	-1	-0.0801199	-0.454626	0.235818	-1	0.0398581	-1	0.563818	-0.540643	-0.424838	-1	-0.266374	-0.404451	-1	0.365265	-0.30577	0.424509	-0.114838	-1	-0.608369	-1	-1	-0.316498	-1	-1	-0.34983	-0.559357	-0.281064	-0.139787	0.297315	-0.0397121	0.30241	-0.000627622	-0.374982	0.444813	0.555388	0.361344	0.0402461	0.740989	-0.151859	0.477014
hsa-miR-320a	-0.256565	-1	-1	-1	-1	-1	-1	-1	-1	-1	-1	-1	-1	-1	-1	-0.549699	-1	-1	-1	0.165463	-1	-1	-1	-1	-1	-1	-1	-1	-1	-1	-1	-1	-1	-1	-0.639693	-0.539235	0.40863	0.350346	1.38089	-0.0848022	-0.355835	-0.589641	0.55324	0.787628	1.05853	0.783594	1.16273	0.913614	1.35551
hsa-miR-323a-5p	-0.573288	-0.31766	-0.318482	-1	-0.0614005	-0.587311	-0.47491	-0.258649	-0.18944	-0.121589	-0.0762537	-0.56202	-0.405369	-1	-0.469807	-0.549699	-0.540643	-1	-0.407113	-1	-1	-0.535533	-0.382405	-0.260219	0.0285582	-0.24063	-0.364187	-1	-0.254907	-1	-0.574917	-0.516427	-0.470444	-1	-1	-1	-1	-0.734926	-1	-1	-1	-1	-0.721015	-0.683645	-0.765636	-0.7358	-0.746552	-0.67929	-1
hsa-miR-324-3p	0.045962	-0.455944	-1	-0.640781	-1	-0.587311	-1	-0.567112	-1	-0.546597	-1	-1	-0.281685	-1	-1	-0.399273	-1	-1	-1	-1	-1	-1	-1	-0.507399	-0.509116	-0.285373	-1	-0.200354	-0.531226	-1	-1	-1	-1	-0.318255	-1	-1	-1	-0.798968	-1	-1	-1	-1	-1	-0.683645	-1	-0.774639	-1	-0.806737	-1
hsa-miR-326	0.175179	-0.274188	-0.580198	-0.513524	-0.584963	-1	-1	-0.319467	-1	-0.0801199	-0.2718	-0.418788	-0.362817	-1	-0.343279	-0.144513	-1	-1	-0.465316	-1	-0.628888	-1	-0.298443	-0.260219	0	-1	-0.448326	-0.350521	-0.290802	-0.416381	-1	-0.397749	-1	-0.486849	-1	-1	-0.838858	-1	-0.863148	-1	-1	-1	-1	-1	-1	-1	-0.696896	-0.856045	-1
hsa-miR-328-3p	-1	-1	-1	-1	-1	-1	-1	-1	-1	-1	-1	-1	-1	-1	-1	-1	-1	-1	-1	-0.225376	-1	-1	-1	-1	-1	-1	-1	-0.608369	-1	-1	-1	-1	-1	-1	-0.769374	-0.756926	-0.596049	-0.739101	-0.421833	-0.096365	-0.0354121	-0.206954	-0.58265	-0.314323	0.117547	-0.7358	-0.464433	-0.503261	-0.0247411
hsa-miR-330-5p	-0.0968805	0.589381	-0.318482	0.125512	0.5025	-0.335078	-0.439374	0.0225443	-0.325606	0.923589	-0.248145	0.262427	0.308427	-0.216459	-0.158973	0.218004	-0.260054	-0.392596	0	-1	-0.404451	-0.346131	0.25233	0.0180158	0.185551	-0.114838	-1	0.566101	0.327099	-0.335068	-0.457044	-0.13696	-0.227114	-0.0955216	-1	-0.662643	-0.782234	-0.512108	-0.478435	-0.698493	-0.738039	-1	-1	-0.301906	-0.565167	-0.7358	-0.457405	-0.732621	-0.86882
hsa-miR-335-5p	1.25158	1.40678	0.646181	1.40714	1.32193	0.919432	0.688139	0.981095	0.790098	0.969366	0.83441	1.23963	1.13081	0.474267	1.0316	1.09666	0.897839	0.573806	0.805618	0.45097	0.63418	0.830909	1.68051	1.21946	1.85412	1.57797	0.909438	1.2713	0.829188	0.816809	0.566127	0.890754	0.737911	0.997858	0.556707	0.232785	0.413077	1.00054	0.932387	0.401199	0.560429	0.311678	0.771146	0.884199	0.963492	0.963192	1.12095	0.772568	0.48077
hsa-miR-337-5p	-0.256565	-1	-1	-1	-0.4975	-1	-1	-1	-1	-1	-1	-1	-0.542095	-1	-1	-1	-1	-1	-1	-1	-1	-1	-1	-1	-0.298465	-0.285373	-1	-1	-1	-1	-1	-1	-1	-1	-1	-1	-1	-1	-0.889276	-0.587113	-1	-1	-0.783343	-0.350312	-0.616522	-1	-0.541285	-0.856045	-0.367324
hsa-miR-33b-5p	-1	-1	-1	-1	-1	-1	-1	-0.41822	-1	-0.656779	-1	-0.464752	-0.405369	-1	-0.562551	-0.223697	-1	-1	-1	-1	-1	-1	-1	-0.402379	-0.0905498	-1	-1	-0.608369	-0.531226	-1	-1	-1	-1	-1	-1	-1	-0.787043	-1	-0.666667	-1	-1	-1	-0.80633	-0.797368	-0.54985	-1	-0.712831	-1	-0.792978
hsa-miR-340-5p	0.711124	0.137259	-0.0982796	0.513524	0.369234	-0.481556	-0.0764754	0.521529	-0.479978	0.28837	0.16906	0.606112	-0.0648985	0.575462	0.459861	0.0982075	0.542848	0.46761	0.0978146	-1	-0.446877	0.0549629	-0.298443	-0.30577	1.46997	0.968699	0.583687	-0.608369	-0.254907	-0.211656	-0.420276	-1	-1	0.577483	-0.408235	-0.0445418	-0.497753	0.655677	0.234977	0.372009	-0.442851	-0.359704	0.69117	0.328025	0.418426	-0.256207	0.891003	0.12397	0.771387
hsa-miR-342-3p	0.0904169	0.514091	0.360262	0.203796	0.736966	-0.0773677	0	0.793036	-0.290032	0.321312	0.199778	0.523206	0.25753	0.126032	0.0293354	0.626751	0.117182	-0.0676221	-0.324697	-0.351803	0.0636429	0.107927	0.521278	0.120074	0.903202	0.433562	0.241518	0	0.721441	0	-0.221259	-0.235842	-0.227114	0.392994	-0.296876	-0.235511	-0.361341	0.853974	0.336436	-0.0880489	-0.0333214	-0.603219	0.202277	0.00135574	-0.116119	-0.0216063	-0.0189715	0.299314	0.220626
hsa-miR-342-5p	0	-0.111601	-1	-0.396066	-0.263034	-0.382416	-1	-0.567112	-1	-0.344968	-0.483612	-0.418788	-0.133214	-1	-0.515251	-0.183466	-0.540643	-1	-0.351556	-1	-1	-1	0.0668217	-0.453747	-0.260887	0	-1	-0.200354	-0.531226	-1	-1	-0.287871	-1	-0.450841	-1	-1	-1	-1	-1	-1	-1	-1	-0.80633	-0.842603	-1	-1	-0.60615	-1	-1
hsa-miR-34c-3p	-0.0475751	-0.190754	-1	-0.185221	-0.584963	-0.158705	-1	-0.201309	-1	0	-1	-0.250024	-0.321617	-0.461207	-0.469807	-0.144513	-0.505172	-0.458104	-1	-1	-0.207799	-0.535533	-0.470908	-1	-0.224583	-0.24063	-1	0.283943	-0.365874	-0.535114	-1	-1	-1	-1	-0.512929	-0.809206	-0.754725	-0.336108	-0.0824659	-0.705285	-0.751115	-1	-0.420066	-0.240657	-0.328513	-0.817013	-0.0948626	-1	-0.551255
hsa-miR-34c-5p	0.892159	0.637608	0.177908	0.513524	0.273018	0.0737679	-0.404811	0.148106	0.143141	0.648054	0.272784	0.288486	0.404596	-0.234314	0.216195	0.451176	-0.109705	0.0216045	-0.0414287	-1	-0.628888	-0.276769	0.418939	0.183613	0.322444	0.696007	-0.111645	0.83966	0.433002	-0.165932	-0.0781029	0.164912	0.23283	0.187083	-0.747003	-0.519778	-0.243006	-0.348886	0.0940149	-0.719334	-0.624675	-1	-0.362394	0.255759	0.138833	-0.00266219	0.0617549	-0.0780261	-0.221816
hsa-miR-361-3p	1.39256	1.20689	0.7422	1.3542	0.841302	1.19083	0.58358	0.58712	0.674394	1.18195	0.499565	1.07086	1.06285	0.410373	0.310834	1.21613	0.416002	0.535233	0.740716	-1	1.05324	0.494014	1.84317	1.00464	0.903202	1.2526	0.316985	1.51783	1.05741	0.412321	0.611548	0.629965	0.545325	0.676462	-0.0933953	-0.308312	0.181663	0.140673	0.209908	-0.456672	-0.677805	-1	0.00365947	0.198565	0.458688	0.423154	0.495289	0.278772	0.330958
hsa-miR-361-5p	-1	-1	-1	-1	-1	-1	-1	-1	-1	-1	-1	-1	-1	-0.392931	-1	-1	-1	-1	-1	-1	-1	-1	-1	-1	-0.33741	-1	-1	-1	-1	-1	-1	-1	-1	-1	-1	-0.516722	-0.550367	-0.692373	-1	0.235454	-0.273942	-0.681048	-0.225117	-0.800094	-0.784174	-0.754815	-0.55171	-1	-0.190682
hsa-miR-362-5p	-1	-1	-1	-1	0.0588937	-0.335078	-1	-1	-1	-0.600827	-1	-0.331591	-1	-1	-1	-0.497481	-1	-1	-1	-1	-1	-1	-1	-0.30577	-0.260887	-0.285373	-1	-0.431645	-1	-1	-1	-1	-1	-0.416054	-0.792837	-0.809206	-0.398541	-0.192784	0.011437	-0.370468	-1	-1	-0.295926	-0.414401	-0.0152525	-0.0796515	0.0691399	-0.0761848	-0.0431665
hsa-miR-363-3p	-1	-0.111601	-1	-1	-0.584963	-0.533552	-1	0.0445931	-0.43941	-1	-0.248145	-0.0328293	-0.405369	-0.371366	-1	0.0663371	-0.233331	-0.49246	-0.495491	-0.266374	-1	-1	-0.142429	-0.260219	-0.509116	0	-0.195099	-0.350521	-1	-1	-0.574917	-0.579529	0.314285	-0.257878	-0.559407	-0.765159	-0.291655	-0.0490421	-0.0797391	-0.596441	-0.248501	-0.836937	-0.38407	-0.0117456	-0.126146	-0.204975	-0.184467	0.178258	0.109729
hsa-miR-369-3p	-0.256565	-1	-1	-0.575827	-0.584963	-1	-1	-0.567112	-1	-1	-0.296012	-1	-0.405369	-0.392931	-1	-0.144513	-1	-1	-0.151596	-1	-1	-1	-0.142429	-1	-0.122518	-0.197353	-0.391323	-1	-1	-1	-1	-1	-1	-0.382408	-1	-1	-0.770677	-0.67506	-0.682468	-0.259904	-0.570422	-0.803674	-0.423599	-0.559876	-0.497619	-0.799225	-0.435361	-0.839155	0.154041
hsa-miR-370-3p	-1	-1	-1	-1	-1	-1	-1	-1	-1	-1	-1	-1	-1	-1	-1	-1	-1	-1	-1	-1	-1	-1	-1	-1	-1	-1	-1	-1	-1	-1	-1	-1	-1	-1	-1	-1	-0.547458	-0.421655	0.339788	-0.455002	-1	-1	-0.80633	0.0174105	-0.152291	-0.505719	-0.196464	-0.180013	0.189781
hsa-miR-371a-3p	-0.314265	-1	-1	-1	-1	-1	-1	-1	-1	-0.656779	-1	-1	-1	-1	-1	-1	-1	-1	-1	-1	-1	-1	-1	-1	-0.419825	-0.331687	-1	-0.431645	-0.531226	-1	-1	-1	-1	-1	-1	-1	-1	-0.803143	-0.889276	-0.791905	-0.837792	-1	-1	-0.29809	-0.339956	-0.650875	-0.471478	-1	-0.725402
hsa-miR-373-3p	-0.573288	-1	-1	-0.513524	-0.4975	-1	-1	-1	-1	-1	-1	-1	-1	-1	-1	-0.447395	-1	-1	-1	-1	-1	-1	-0.142429	-1	-0.46354	-1	-1	0.0612502	-1	-1	-1	-1	-1	-1	-1	-0.809206	-1	-0.803143	-0.578472	-0.782947	-1	-1	-1	-0.719155	-0.747749	-1	-0.666667	-1	-0.309714
hsa-miR-374a-5p	-1	-1	-1	-1	-1	-1	-1	-0.567112	-1	-1	-1	-1	-1	-0.415072	-1	-0.399273	-1	-1	-1	-1	-1	-1	-1	-1	0.384842	-0.379685	-1	-1	-1	-1	-1	-1	-1	-0.257878	-0.758058	-0.703781	-1	-0.276915	-0.82834	0.274266	-1	-0.445331	-0.649992	-0.847063	-0.730467	-0.505372	-0.638389	-1	-0.262466
hsa-miR-374b-5p	-1	-1	-1	-1	-1	-1	-1	-0.258649	-1	-1	-1	-0.56202	-1	-1	-1	-0.399273	-0.0643316	-0.392596	-1	-1	-1	-1	-0.470908	-0.0180158	0.443804	-0.114838	-1	-0.431645	-1	-1	-1	-1	-1	-0.0707947	-0.747003	-0.466936	-0.894184	0.352469	-0.234328	0.309764	-0.469765	-0.342749	-0.323908	-0.661272	-0.236469	-0.403711	0.0190396	-0.616384	-0.0944755
hsa-miR-376a-3p	0.401662	-1	-1	-1	-0.584963	-1	-1	-1	-1	-1	-1	-1	-1	-1	-1	-1	-1	-1	-1	-1	-1	-1	-0.298443	-1	0	-0.0754382	-1	-1	-1	-1	-1	-1	-1	-0.382408	-0.747003	-1	0.0232167	-0.319711	-0.0335965	0.313675	-0.445129	-0.235125	0.465878	0.546989	-0.359399	-0.351902	0.488651	-0.265149	0.752802
hsa-miR-376b-3p	-0.0475751	-1	-1	-1	0.115477	-1	-0.669365	-0.319467	-0.36231	-0.121589	-1	-1	-0.205327	-1	-1	-0.183466	-1	-1	-1	-1	-1	-1	-0.470908	-0.453747	-0.509116	-1	-0.41935	0.0612502	-0.487772	-0.474142	-0.574917	-0.0898868	-0.550494	-0.257878	-1	-1	-1	-1	-0.825751	-0.691848	-1	-1	-1	-0.840775	-1	-1	-0.893886	-1	-1
hsa-miR-376c-3p	0.534036	-0.607852	-1	0.241482	-0.263034	-1	-1	0.12824	-1	-1	-1	-1	-1	-1	-0.343279	-0.447395	-0.28753	-0.191033	-1	-0.489565	-0.581396	-1	-1	-1	0.135734	0	-0.41935	-0.517406	-1	-0.504204	-0.316498	-1	-1	0.187083	-0.769374	-0.676142	-0.733874	0.0485358	-0.0992098	0.443846	0.0529661	0.0128849	0.355045	0.177336	-0.169492	-0.431949	0.297177	-0.406389	0.779617
hsa-miR-377-3p	0.330291	0	-1	0.57458	-0.192645	-1	-1	0.205446	-0.479978	-1	-0.346215	0.7572	-0.405369	-1	-0.515251	0.0336168	-0.233331	-0.330944	0.222802	-1	-0.363128	-1	-1	-0.453747	0.603401	0.171645	-0.391323	0.0612502	-1	-1	-1	-1	-0.325223	0	-0.715284	-0.406512	-1	-0.293737	-0.516049	0.200715	-0.449007	-0.619733	-0.0176352	0.0377178	-0.378349	-0.579073	0.149147	-0.761178	0.63754
hsa-miR-378a-3p	-1	-1	-1	-1	-0.415037	-1	-1	-1	-1	-1	-1	-1	-1	-1	-1	-1	-1	-1	-1	-0.266374	-1	-1	-1	-1	-1	-1	-1	-1	-1	-1	-1	-1	-1	-1	-0.549282	-0.63281	0.395756	-0.246375	0.61089	-0.46926	-0.764582	-0.558126	0.0209702	0.42025	0.436585	-0.121538	0.171818	0.187038	0.345984
hsa-miR-379-5p	1.99158	1.98858	1.33708	2.12663	2.23522	2.11097	1.2648	1.1824	1.33001	2.16818	1.02065	1.55995	1.79106	0.61532	1.32143	1.77528	0.930353	1.01119	1.30111	0.034548	1.25728	1.41081	2.46203	1.51987	1.46997	1.76387	0.634986	2.45189	1.74512	1.05431	1.08111	1.89436	1.34147	1.07267	0.611425	0.161218	0.759691	0.838703	1.44833	0.0639633	0.184468	-0.377365	0.921597	1.5511	1.42187	1.54241	1.59809	0.967103	1.01336
hsa-miR-380-3p	0.0904169	0	-1	-0.136766	0.115477	-0.382416	-1	-0.14707	-0.255519	-0.393254	-0.483612	-0.374438	0.0618069	-1	-0.229218	-0.183466	-0.577452	-1	-1	-1	-1	-0.382092	0.365265	-0.0551561	0	0	-0.448326	-0.0638574	-0.290802	-1	-0.350068	-0.455901	-0.325223	-1	-1	-1	-0.883653	-1	-0.825751	-0.71223	-0.838696	-1	-1	-0.842603	-0.623564	-0.774639	-0.802563	-1	-1
hsa-miR-383-5p	0	-0.555537	-1	-0.340562	0.0588937	-1	-1	-1	-1	0.150077	-1	-0.374438	-0.321617	-1	-0.383939	-0.144513	-0.540643	-1	-0.407113	1.68892	-0.135474	-0.21056	-1	-0.216324	0.109929	0.203449	-0.240096	0.384008	-1	-0.284026	-1	-1	-1	-1	0.653829	0.0440536	2.00948	1.17443	2.22374	0.830885	0.757971	0.824119	1.17049	1.69897	1.72263	1.60889	1.54092	1.56146	1.9249
hsa-miR-409-3p	0.330291	-0.455944	0	0.278259	0.584963	0.0373129	-1	0.0661677	0.118802	-0.0801199	0	-0.290149	0.120803	-0.415072	-0.229218	0	-0.34492	-0.330944	-0.272688	-1	-0.100509	-0.346131	-0.218578	0.459113	-0.224583	0.351899	-0.312369	0.874966	0.110144	-0.122038	-1	-0.579529	-0.325223	-0.0707947	-0.830329	-0.765159	-0.704542	-0.395407	-0.172676	-0.632236	-1	-1	-0.503544	-0.271389	-0.39085	-0.179415	-0.0805101	-0.33201	-0.00880974
hsa-miR-409-5p	0.045962	-0.15067	-0.580198	-0.235265	0.0588937	-0.533552	-0.628002	0	-1	-0.546597	-0.426433	0.0936619	-0.16877	-0.329847	-0.426078	-0.352968	-0.405899	-1	-1	-1	-1	-1	-0.382405	-0.0934757	-0.419825	0.0361614	-0.263514	0.120098	-0.0895548	-0.535114	-1	-0.13696	-0.35986	-1	-1	-1	-1	-1	-1	-1	-1	-1	-1	-0.797368	-1	-1	-0.802563	-1	-1
hsa-miR-410-3p	-1	-1	-1	-0.340562	-0.4975	-1	-1	-0.14707	-1	-0.546597	-1	-1	-1	-1	-1	-1	-1	-1	-0.324697	-1	-1	-1	-1	-1	-0.224583	-1	-1	-0.273559	-0.186095	-1	-1	-1	-1	-1	-0.605932	-0.733241	-0.462123	-0.131907	0.0506069	-0.113704	-0.352475	-1	-0.0217974	0.145036	0.0576594	-0.21786	-0.224647	-0.754176	0.146562
hsa-miR-421	-0.503747	-1	-1	-1	-1	-1	-1	-1	-1	-1	-1	-1	-1	-1	-1	-1	-1	-1	-1	-0.538373	-1	-1	-1	-1	-1	-0.429495	-1	-0.273559	-1	-1	-1	-1	-1	-1	-1	-1	-0.60587	-1	-0.752424	-0.508559	-1	-1	-1	-1	-0.651685	-0.115327	-0.352294	-0.791163	-0.831
hsa-miR-423-3p	-1	-1	-1	-1	-1	-1	-1	-1	-1	-1	-1	-1	-1	-1	-1	-1	-1	-1	-1	-1	-1	-1	-1	-1	-0.509116	-1	-1	-1	-1	-1	-1	-1	-1	-1	-1	-0.514287	-0.894184	-0.710438	-0.863148	0.353458	-0.151271	-0.16144	-0.649992	-0.842603	-1	-1	-0.599124	-1	-0.490454
hsa-miR-423-5p	1.00811	0.858434	-0.533016	0.4171	0.70044	0.0737679	0.399465	1.65039	0.0159723	0.0766353	0.656563	2.14569	1.09046	1.00228	0.661083	1.49748	1.39772	0.598754	0.695451	0.880145	0.54453	0	-0.142429	0.988867	2.46287	1.40015	1.62761	0.90946	-0.0895548	0.525276	0.581466	0.713128	-0.0527481	1.50988	-0.275915	1.11743	1.09512	0.745063	0.486035	1.73091	1.50571	1.03804	1.22371	0.179682	0.306109	-0.2496	0.461968	0.163213	0.920793
hsa-miR-425-5p	-1	-1	-1	-1	-1	-1	-1	-0.38421	-1	-1	-1	-1	-1	-1	-1	-1	-1	-1	-1	-0.108562	-1	-1	-1	-1	-0.419825	-0.24063	-1	-1	-1	-1	-1	-1	-1	-1	-0.507725	-0.503729	-0.54045	-0.150899	-0.265507	0.141723	0.0999652	-0.108715	-0.44039	-0.287873	-0.115502	-0.251356	-0.0420341	-0.662576	-0.229501
hsa-miR-431-5p	-0.4376	-1	-1	-0.640781	-1	-1	-1	-0.41822	-1	-1	-1	-1	-1	-1	-1	-1	-0.540643	-0.458104	-0.379019	-0.396366	-1	-1	-1	-1	0.135734	0	-1	-1	-1	-1	-1	-1	-1	-1	-1	-1	-1	-0.79176	-0.752424	-0.463825	-1	-1	-0.603566	-0.697696	-0.337951	-1	-0.637539	-1	-1
hsa-miR-432-5p	-1	-1	-1	-1	-0.584963	-1	-1	-0.527766	-1	-1	-1	-0.374438	-1	-1	-1	-0.549699	-0.233331	-1	-0.495491	-1	-1	-1	-1	-1	0.135734	-0.429495	-0.263514	-1	-1	-1	-1	-1	-1	-1	-0.609248	-1	-0.722512	-0.400407	-0.372845	-0.551577	-0.559789	-1	-0.189762	-0.116171	-0.817526	-1	-0.423018	-0.761178	-0.512642
hsa-miR-450a-5p	-0.20122	-0.15067	-0.533016	0.125512	0.273018	-0.587311	-1	-0.38421	-0.126934	-0.393254	-1	0.123401	-0.133214	-0.437819	0.0579464	-0.106758	-0.260054	-0.0676221	-0.495491	-1	-0.207799	-1	0.663708	-0.30577	-0.260887	-0.155451	-0.0727869	0.283943	-0.0291379	-1	-1	-1	-1	-1	-0.805013	-0.667135	-0.193505	-0.465634	-0.199774	-0.65472	-0.700943	-1	0.0478655	-0.560046	-0.0293499	-0.284129	0.294246	-0.723121	-0.587995
hsa-miR-450b-5p	1.3414	1.37766	0.883254	1.26168	1.64386	1.08015	0.673722	0.561396	0.733693	1.50993	0.453312	0.923738	1.1175	0.350124	0.916273	1.0541	0.442725	0.586354	0.624244	0.101399	1.18186	0.877641	2.03105	1.3201	0.915582	1.26672	0.480808	2.04844	1.23951	0.638491	0.751246	1.00575	0.791266	0.615728	0.297191	0.0261678	0.430217	0.742179	1.48201	-0.247832	-0.376889	-0.516071	0.724412	1.14064	1.07507	1.22123	1.21227	0.78148	0.974326
hsa-miR-451a	1.69174	1.5314	4.65767	1.63246	4.24793	1.13645	3.29685	4.11154	4.98559	1.24103	3.47676	6.72895	5.42245	2.67562	3.86944	6.81433	4.08886	3.51455	4.02383	4.18396	2.59253	6.1732	2.23477	4.96094	4.70122	4.58096	3.10639	4.91001	4.87891	3.75281	3.98737	2.87265	3.22335	3.44972	4.53612	3.85434	4.65812	4.32457	4.77518	3.58511	4.15604	3.57009	3.24301	5.63971	5.81167	1.55567	3.32219	3.98425	3.64232
hsa-miR-452-5p	-0.314265	-1	-1	-1	-1	-1	-1	-1	-1	-0.393254	-1	-1	-1	-1	-1	-0.399273	-1	-1	-1	-0.108562	-1	-1	-0.218578	-0.402379	-1	-0.429495	-1	-0.200354	-0.531226	-1	-1	-1	-1	-1	-0.721766	-0.659784	-0.0779018	-0.479719	-0.374904	-0.582089	-0.699758	-1	-0.633947	-0.372225	-0.651891	-0.436724	-0.487566	-0.67929	-0.801332
hsa-miR-455-3p	0.045962	0.137259	-0.400372	0.383556	0.584963	0	-0.275318	-0.173823	-0.43941	0.506992	-0.372265	0.180859	0.149325	-0.30984	-0.426078	0.273783	-0.470946	-0.139911	-0.407113	-1	0	-1	-0.298443	-0.0551561	0.160932	0.139056	-0.217301	0.384008	-0.0895548	-0.335068	-1	-0.0442623	-0.432399	-0.34983	-1	-0.82835	-0.514297	-0.375382	-0.375405	-0.637706	-1	-1	-0.283341	-0.366232	-0.334382	-0.203418	0.0152079	-0.387005	-0.404481
hsa-miR-483-5p	-0.0968805	-0.111601	-0.358825	-0.185221	0.222392	-0.431212	-0.669365	-0.201309	-0.157765	0.113739	-0.398993	-0.136767	-0.16877	-1	-0.158973	0.0663371	-0.28753	-0.191033	-1	-1	-0.628888	-0.535533	0.1928	-0.260219	0.0285582	-0.114838	-0.195099	0.477815	0	-1	-0.13326	-0.516427	-0.395563	-0.318255	-0.830329	-1	-0.883653	-1	-0.561681	-0.810639	-0.838696	-1	-0.80633	-0.747734	-0.636055	-0.61697	-0.182054	-0.806737	-0.682708
hsa-miR-484	0.045962	-1	-1	-1	-0.584963	-1	-1	0.0661677	-1	-0.493986	-1	-0.0665342	-1	-0.132528	-1	-0.399273	-0.0643316	-0.115257	-1	-1	-1	-1	-1	-1	0.903202	0.234505	0.129262	-0.517406	-1	-1	-0.574917	-1	-1	-0.0466497	-0.747003	-0.20583	-0.504551	0.400021	0.171754	0.489769	-0.29864	-0.341328	0.197856	-0.0243581	0.108841	-0.312737	-0.011855	-0.161517	0.813449
hsa-miR-487a-3p	-0.503747	-1	-1	-0.575827	-1	-1	-1	-1	-1	-1	-1	-1	-1	-1	-1	-1	-1	-1	-1	-1	-1	-1	-1	-1	-0.260887	-1	-1	-0.608369	-1	-1	-1	-1	-1	-1	-0.817504	-0.799982	-0.838858	-0.495194	-0.532422	-0.685342	-1	-1	-0.80633	-0.701131	-0.713753	-0.322036	-0.156677	-0.303592	0.0156452
hsa-miR-487b-3p	0.765361	0.56469	-0.580198	-0.235265	0.77259	0.398515	0.34421	1.13205	1.47572	0.113739	0	0.123401	0.308427	-0.371366	0.26448	-0.0701298	0.802396	-0.115257	-0.379019	-1	0.183765	-0.57656	0.131022	1.64602	0.0834865	0.171645	-0.0727869	1.34961	1.36041	-0.0194202	-0.0781029	-0.0442623	0.44437	-0.120859	-0.817504	-0.824534	-0.798138	-0.554787	-0.607181	-0.222448	-0.666667	-0.861083	-0.467347	-0.547265	-0.522686	-0.337421	-0.278492	-0.692184	-0.430884
hsa-miR-488-3p	-1	-1	-1	-1	-0.584963	-1	-1	-1	-1	-1	-1	-1	-1	-1	-1	-1	-1	-1	-1	-1	-1	-1	-1	-1	-1	-1	-1	-1	-1	-1	-1	-1	-1	-1	-0.843505	-1	-0.652015	-0.759371	-0.340832	-0.765775	-1	-1	-1	-0.601427	-0.692486	-0.717531	-0.504751	-0.746729	-0.546999
hsa-miR-490-5p	-1	-0.408459	-1	-1	-0.415037	-0.533552	-0.669365	0.534995	0.321351	-1	-1	-0.51245	-1	-1	-1	-1	0.221783	-1	-1	-1	-1	-1	-1	1.08058	-1	-1	-0.391323	0.120098	0.51165	-1	-1	-1	-1	-1	-0.805013	-1	-0.831087	-1	-0.750007	-0.741683	-1	-1	-0.783343	-0.765462	-1	-0.83974	-1	-1	-0.847685
hsa-miR-491-3p	-1	-1	-1	-1	-1	-1	-1	-1	-1	-1	-1	-1	-1	-1	-1	-1	-1	-1	-1	-1	-1	-1	-1	-1	-1	-1	-1	-0.431645	-1	-1	-1	-1	-1	-1	-1	-1	-0.334004	-0.55575	0.0364362	-0.726606	-0.792784	-1	-1	-0.0110275	-0.343276	-0.55187	-0.127868	-0.24717	-0.417708
hsa-miR-492	-1	-1	-1	-1	-1	-1	-1	-1	-1	-1	-1	-1	-1	-1	-1	-1	-1	-1	-1	-0.185444	-1	-1	-1	-1	-0.509116	-1	-1	-0.273559	-1	-1	-1	-1	-1	-1	-0.830329	-0.615538	0.0898104	-0.0296519	1.14736	-0.337551	-0.689226	-0.745606	0.00716018	0.399446	0.786172	0.434012	0.641891	0.522858	1.03937
hsa-miR-493-3p	-0.314265	-1	-1	-0.453665	-0.584963	-1	-1	-1	-1	-1	-1	-0.613613	-1	-1	-1	-1	-1	-1	-1	-1	-1	-1	-1	-1	-1	-0.481259	-1	-0.0638574	-1	-1	-1	-1	-1	-1	-1	-0.725661	-0.187858	-0.501452	-0.166019	-0.439418	-0.738039	-1	-0.384587	-0.232918	-0.459143	0.109906	-0.0134171	-0.578105	-0.305683
hsa-miR-495-3p	0.293145	0.293265	-0.16788	-0.575827	-0.0614005	-0.431212	-0.404811	-0.0956133	-0.126934	0.416596	-0.248145	0.123401	0.0312714	-1	-0.158973	0.189133	-0.20732	-0.244777	0.0201993	-1	-1	-0.418964	0	0.530836	0.5528	0.323515	0.0341937	0.477815	-0.0589779	-0.188556	-0.457044	-0.185577	-0.550494	0	-0.428149	-0.528192	-0.58608	-0.465634	-0.292194	0.0261285	-0.338157	-0.532946	-0.0686083	-0.046496	-0.546959	-0.451774	-0.0343673	-0.775983	-0.331941
hsa-miR-496	-0.503747	-1	-1	-1	-0.415037	-1	-1	-1	-1	-0.393254	-1	-1	-0.321617	-1	-1	-0.265292	-1	-1	-1	0.226964	-1	-1	-0.470908	-1	-1	-1	-1	0.0612502	-0.327769	-1	-1	-1	-1	-0.228971	-0.666667	-0.641968	0.0712907	-0.105489	-0.863148	-0.141027	-0.454608	-0.438788	-0.027814	-0.0251541	-0.598342	-0.172039	-0.239402	-0.276943	0.0822018
hsa-miR-499a-5p	-1	-0.607852	-1	-0.640781	-0.584963	-1	-1	-1	-1	-0.656779	-1	-1	0.231313	-0.461207	-1	-0.265292	-1	-1	-0.495491	-1	-0.628888	-1	0	-0.402379	-0.46354	-0.114838	-0.448326	-0.608369	-1	-1	-1	-1	-1	-1	-1	-1	-0.787043	-0.782008	-0.61507	-0.658021	-1	-1	-0.761536	-1	-1	-1	-0.374999	-0.839849	-0.827202
hsa-miR-503-5p	-1	-0.555537	-1	-1	-1	-1	-1	-1	-1	-0.600827	-1	-0.613613	-0.542095	-1	-1	-1	-1	-1	-1	0.165463	-1	-1	-1	-1	-0.419825	-0.24063	-0.337885	-0.350521	-1	-1	-1	-1	-1	-1	-0.530638	-0.46033	0.581606	0.678466	2.04898	-0.368087	-0.160155	-0.499041	0.589679	1.23638	1.60824	1.18304	1.24545	1.38265	1.54915
hsa-miR-508-3p	-1	-1	-1	-1	-1	-1	-1	-1	-1	-1	-1	-1	-1	-1	-1	-1	-1	-1	-1	-0.396366	-1	-1	-1	-0.507399	-1	-1	-1	-1	-1	-1	-1	-1	-1	-1	-0.648517	-0.710936	0.0803764	-0.0807294	1.02317	-0.601308	-0.577148	-1	-0.488085	0.599444	0.769258	0.255147	0.509387	0.790905	1.22552
hsa-miR-512-5p	-0.573288	-0.607852	-1	-0.513524	-0.415037	-1	-1	-1	-1	-1	-1	-1	-1	-1	-0.469807	-0.183466	-1	-1	-1	-1	-1	-1	-0.564471	-1	-1	-0.285373	-1	-0.350521	-0.0895548	-1	-1	-1	-1	-1	-0.843505	-1	-0.671538	-1	-0.768099	-1	-1	-1	-0.563751	-0.532628	-0.832643	-0.774639	-1	-0.775983	-1
hsa-miR-514a-3p	-0.503747	-1	-1	-0.513524	-0.584963	-1	-1	-0.567112	-1	-0.546597	-0.346215	-1	-1	-1	-1	-0.447395	-1	-0.49246	-0.379019	-0.108562	-1	-0.418964	-0.382405	-0.453747	-0.298465	-1	-1	-0.350521	-0.186095	-1	-1	-1	-1	-0.200857	-0.257848	-0.799982	-0.389259	-0.116861	-0.0521778	-0.397864	-0.699758	-0.63799	-0.459725	0.0289123	-0.00907178	-0.280033	-0.107277	-0.153513	-0.320029
hsa-miR-515-3p	-1	-1	-1	-1	-1	-1	-1	-1	-1	-1	-1	-1	-1	-1	-1	-1	-1	-1	-1	-0.108562	-1	-1	-1	-1	-1	-0.155451	-1	-1	-1	-1	-1	-1	-1	-1	-0.526886	-1	-0.408027	-0.803143	-0.682468	-0.446379	-0.409803	-0.647344	-1	-0.842603	-0.315145	-0.754815	-0.696896	-0.705009	-0.587966
hsa-miR-517a-3p	-1	-1	-1	-1	-1	-1	-1	-1	-1	-1	-1	-1	-1	-1	-1	-1	-1	-1	-1	-1	-1	-1	-1	-1	-1	-1	-1	-1	-1	-1	-1	-1	-1	-1	-0.843505	-0.818659	-1	-0.692373	-0.0242604	-0.741683	-0.822867	-1	-0.666667	-0.414401	-0.765636	-0.795345	-0.320884	-0.297035	-0.229163
hsa-miR-517c-3p	0.469464	0.461776	0.49955	0.4171	0.807355	0.692514	-0.0249802	0.0445931	0.0425498	0.564779	0.121193	0.339047	0.675498	-0.252561	0.13977	0.647032	0.0603497	-0.0911687	0.411179	-0.442259	0.0945344	0.208404	0.309771	0.598534	0.256183	0.294507	-0.337885	0.943179	0.211286	0.19361	-0.051479	0.739843	1.30017	0.0225529	-0.341224	-0.796728	-0.199017	-0.43411	-0.527398	-0.491518	-0.0858719	-0.727474	-0.284512	-0.0777217	-0.0250975	0.300856	-0.192246	-0.614788	-0.600307
hsa-miR-518d-3p	-0.148047	-1	-1	-0.0442408	-0.125531	-1	-1	-1	-1	0	-1	-1	-0.362817	-1	-0.562551	-1	-1	-1	-1	-1	-1	-1	-1	-0.563547	-0.377825	-1	-1	-0.608369	-1	-1	-1	-1	-1	-0.257878	-0.830329	-1	-0.883653	-1	-1	-0.749507	-0.781435	-1	-1	-0.435447	-0.640845	-0.83974	-0.590782	-1	-0.809925
hsa-miR-519b-3p	-0.4376	-0.607852	-1	-1	-0.4975	-1	-1	-0.527766	-1	-1	-1	-1	-0.321617	-1	-0.611865	-1	-1	-1	-0.495491	-1	-1	-1	-0.382405	-0.507399	-0.189469	-0.0754382	-1	-0.517406	-0.531226	-1	-1	-1	-1	-1	-0.817504	-0.859802	-0.865684	-1	-0.637425	-0.80113	-0.676488	-1	-0.53022	-0.259976	-0.865907	-0.717531	-0.20174	-1	-1
hsa-miR-519d-3p	-1	-1	-1	-1	-1	-1	-1	-1	-1	-1	-1	-1	-1	-1	-1	-1	-1	-1	-1	-1	-1	-1	-1	-1	-1	-1	-1	-1	-1	-1	-1	-1	-1	-1	-1	-0.740974	-0.488021	-0.621342	0.242822	-0.791905	-1	-1	-0.783343	-0.863676	-0.469416	-0.527229	-0.318966	-0.445011	-0.170761
hsa-miR-519e-3p	-1	-1	-1	-1	-1	-1	-1	-1	-1	-1	-1	-1	-1	-1	-1	-1	-1	-1	-1	-1	-1	-1	-1	-1	-1	-1	-1	-1	-1	-1	-1	-1	-1	-1	-0.830329	-0.733241	-0.229978	-0.275374	0.286262	-0.643274	-0.738039	-1	-0.38892	0.268489	0.509314	-0.0189328	0.0463481	-0.0540447	0.146174
hsa-miR-520g-3p	-0.314265	-0.504937	-1	-0.136766	-0.0614005	-0.200993	-1	-0.046668	-0.255519	-0.252192	-0.454626	-0.613613	-0.242944	-1	-0.611865	0	-0.157292	-0.301427	-0.379019	-1	0.124837	-0.535533	0	0.329207	-0.122518	-0.0371802	-1	0.649479	-0.153071	-1	-1	-0.579529	-0.136659	-1	-0.443618	-0.650898	0.0402127	-0.351619	0.985642	-0.324152	-0.61476	-1	-0.357303	0.268564	0.424459	0.151134	0.492751	0.539567	0.597066
hsa-miR-525-3p	0.916156	0.322659	0.285016	0.4171	0.662965	-0.0382121	0.0244951	0.259685	-0.0390892	0.353649	-0.11661	0.387663	0.730727	-0.0563075	0.216195	0.647032	0.079664	0.301427	-0.062682	-1	-0.363128	-0.495631	0.570145	0.662635	0.5528	0.433562	0	0	0.235331	-0.122038	0.248305	0	0.122245	-0.120859	-0.792837	-0.457344	-0.291655	0.153279	0.578574	-0.568749	-0.577148	-1	0.042903	0.643951	0.217165	0.393113	0.67865	0.48756	0.536857
hsa-miR-526a	2.23697	2.43252	1.78796	2.58184	2.20945	2.42646	1.35243	1.37346	1.52777	2.88275	1.08663	1.96072	2.19195	0.821078	1.60628	2.15207	1.02186	1.16556	1.36274	-0.308495	1.95067	1.75899	2.92153	1.90238	1.59447	2.04871	0.891187	2.73961	1.8464	1.18599	1.28895	1.99989	1.602	1.41103	0.831669	0.280197	1.10545	1.70305	2.14625	-0.037857	0.193939	-0.712729	1.45005	1.79913	2.12709	2.14564	2.46538	2.18263	1.99152
hsa-miR-542-3p	2.06488	2.19217	1.77918	2.20057	2.35755	2.10097	1.34394	1.23701	1.42916	2.40351	1.02744	1.76818	1.7089	0.768846	1.71941	1.80694	1.10551	1.16556	1.43407	0.133764	1.98833	1.87169	2.55053	1.76857	1.54776	2.08697	0.779685	2.78913	1.68012	1.18599	1.2972	2.23972	1.46453	1.34558	0.341538	0.161075	1.15391	1.0892	1.57208	-0.117265	0.230632	-0.40906	1.01304	1.46033	1.21075	1.43724	1.51564	1.17352	1.15876
hsa-miR-542-5p	-0.4376	-1	-1	-1	-1	-1	-1	-1	-1	-1	-1	-1	-1	-1	-1	-0.549699	-1	-1	-1	-1	-1	-1	-1	-1	-1	-1	-1	-1	-1	-1	-1	-1	-1	-1	-1	-1	-0.798138	-0.337009	-0.311679	-0.698493	-1	-1	-0.761536	-0.488962	-0.586231	-0.513031	-0.334335	-0.692184	-0.596508
hsa-miR-548a-3p	0.654626	0.899045	0.384466	0.921115	1.02975	0.211744	0.225862	0.50788	0.0685301	0.969366	0.0709905	0.774877	0.283228	0.0267835	0.518295	0.762142	0.0205343	-0.0445931	0.587022	-1	0.54453	0.232476	1.13462	0.83674	0.535387	0.717468	-0.0356189	1.32396	0.492452	0.0190824	0.164044	0.511288	0.390395	0.260408	-0.223356	-0.570923	0.334659	0.249076	0.404917	-0.375309	-0.317987	-0.84441	0.0732892	0.267221	0.415303	0.353822	0.446433	0.102106	0.214291
hsa-miR-548b-3p	0.916156	0.751968	-0.0982796	0.770876	0.969626	1.00183	0.266557	-0.0230626	0.420221	0.592977	0.137398	0.702637	0.69417	-0.0859612	0.479668	0.626751	0.15331	0.103825	0.272688	-0.185444	0.931476	0.590496	1.23385	0.74313	0.784826	0.858651	0.241518	1.16011	0.928305	0.371928	0.0249061	0.817218	0.983084	0.148357	-0.70677	-0.333422	0.228234	-0.424467	0.352576	-0.417091	0.033715	-0.783189	-0.413296	0.0231031	0.533071	0.269166	0.319447	0.0970058	0.254528
hsa-miR-548d-3p	-0.256565	-0.31766	-1	-1	0.662965	-1	-1	-1	-1	-1	-1	-0.464752	-1	-1	-1	-0.223697	-1	-1	-1	-1	-1	-1	-1	-0.563547	-0.059508	0.0361614	-1	0.120098	-1	-1	-0.457044	-1	-1	-1	-1	-1	-0.490672	-0.720347	-0.750007	-0.80113	-0.645367	-0.848795	-0.824143	-0.797368	-0.636055	-1	-0.592276	-0.856045	-0.444702
hsa-miR-548d-5p	0.045962	-0.073497	0.205467	-0.136766	0.736966	-0.158705	-0.549135	-0.0956133	-0.255519	0.416596	0	-0.136767	0.0916404	-1	-0.0609976	0.246211	-0.43788	-0.0220593	-0.222802	-1	-0.322851	-0.21056	0.708557	0.183613	0.209617	0.234505	-0.111645	0.431645	0.136214	-0.309251	0.0249061	0.313303	-0.325223	-0.0230598	-0.851698	-0.78791	-0.388707	-0.00967979	-0.238924	-0.536459	-0.461689	-1	-0.528105	0.118831	-0.114232	0.00521555	0.338075	-0.0643375	-0.127439
hsa-miR-548f-3p	1.11491	0.434938	0.384466	0.99103	1.08746	0.898147	-0.130163	0.451348	0.257698	0.803656	0.214799	0.7572	0.817854	-0.0418685	0.661083	0.585156	0.285763	0.0838671	0.078868	-0.396366	0.240588	0.390684	1.41592	0.530836	0.742269	0.858651	-0.131757	1.39962	0.705254	0.160855	0.185691	0.601174	0.274272	0.167903	-0.254122	-0.291004	0.251317	0.554251	0.408511	-0.333526	-0.34128	-0.825482	0.377829	0.770446	0.520578	0.355836	0.68763	0.315298	0.315886
hsa-miR-548g-3p	2.63147	2.80626	1.92933	2.79863	2.89077	2.62589	1.82085	1.6371	1.79876	2.86742	1.36003	2.24822	2.19195	1.03029	2.02548	2.27543	1.45539	1.33727	1.80127	0.370743	2.35259	2.14622	3.38671	2.244	1.95665	2.34632	1.05315	3.3243	2.2091	1.51139	1.67269	2.56672	1.87763	1.48872	0.953691	0.43084	1.10113	1.50669	1.97536	0.0885349	0.57171	0.0427119	1.51827	1.99169	2.13682	1.86853	2.14052	1.65946	1.73085
hsa-miR-548h-5p	0.435987	-0.15067	-0.443197	0.125512	0.584963	-0.0382121	-0.275318	-0.258649	-0.0390892	0	-0.454626	-0.374438	0	-0.485273	-0.0300974	0.159567	-0.109705	-0.272719	-0.379019	0	0.0321397	-0.535533	0.708557	0.0180158	0.209617	0.583135	-0.0727869	0.477815	0.412533	-0.188556	0	-0.185577	0.37183	0.242562	-0.129732	-0.469214	-0.260279	0.087128	0.443723	-0.336491	-0.0428668	-0.317054	-0.196698	0.431354	0.346062	0.271304	0.689648	0.285664	0.351675
hsa-miR-548i	-1	-1	-1	-1	-1	-1	-1	-1	-1	-1	-1	-0.331591	-1	-1	-0.611865	-1	-1	-1	-1	0.034548	-1	-1	-1	-1	-1	-1	-1	-1	-0.365874	-1	-1	-1	-0.470444	-0.486849	-1	-0.818659	-0.258726	-0.163732	-0.425388	-0.705285	-0.749249	-0.665541	-0.564936	-0.0572772	-0.535086	-0.0577061	-0.434944	-0.302271	-0.173853
hsa-miR-548j-5p	-0.0968805	-1	-1	-0.0898024	-0.263034	-0.382416	-1	-1	-1	-1	-0.513439	-0.56202	-0.242944	-1	-1	-0.106758	-0.540643	-1	-1	-0.538373	-1	-1	-0.069666	-0.563547	-0.509116	-0.379685	-1	-0.431645	-1	-1	-1	-0.287871	-1	-1	-0.780963	-0.669883	-0.555328	-0.380159	0.186467	-0.226881	-0.563424	-0.861083	-0.322665	0.086622	0.147058	-0.249636	-0.000542579	-0.0586065	0.331584
hsa-miR-548m	-0.573288	-1	-1	-0.340562	-1	-1	-1	-1	-1	-0.393254	-1	-1	-1	-1	-1	-1	-1	-1	-1	-1	-1	-1	-0.298443	-1	-1	-0.114838	-1	-0.517406	-0.327769	-1	-1	-1	-1	-1	-0.52154	-0.740974	-0.491393	-0.483316	-0.651255	-0.615023	-0.838696	-1	-0.366714	-0.301906	-0.181516	-0.221767	-0.316588	-1	-0.751042
hsa-miR-551a	-0.256565	-1	-1	-1	-1	-1	-1	-1	-1	-1	-1	-1	-1	-1	-1	-1	-1	-1	-1	-1	-1	-1	-1	-0.453747	-1	-1	-1	-1	-1	-1	-1	-1	-1	-1	-1	-0.782175	-0.894184	-0.814847	0.117833	-0.757534	-1	-1	-0.618739	0.0270516	-0.0142813	-0.607615	-0.758199	-1	-0.200955
hsa-miR-555	0.401662	0.407624	0.232492	0.349258	1.02975	0.0737679	-0.215237	0.148106	-0.222008	0.28837	-0.137398	0.208637	0.177234	-0.234314	0.240589	0.451176	-0.133208	0.301427	-0.151596	-0.396366	0.0636429	0.183927	0.992187	-0.0934757	0.384842	0.485326	0.129262	0.649479	0.567523	0.286388	0.141984	0.240963	0.778155	0.148357	-0.509205	-0.56269	-0.269821	-0.549773	0.205335	-0.5383	-0.532551	-1	-0.329001	0.291486	0.246278	-0.0960343	0.0140824	-0.288095	-0.368113
hsa-miR-556-3p	-1	-1	-1	-1	-0.4975	-1	-1	-1	-1	-1	-1	-1	-1	-1	-1	-1	-1	-1	-1	-0.489565	-1	-1	-1	-1	-1	-1	-1	-1	-1	-1	-1	-1	-1	-1	-1	-1	-1	-0.739101	-0.274844	-0.698493	-1	-1	-1	-0.303938	-0.592113	-0.277994	-0.299008	-0.607254	-0.389639
hsa-miR-562	-1	-1	-1	-0.287005	-1	-1	-1	-1	-1	-0.656779	-1	-0.464752	-0.133214	-1	-1	-0.223697	-1	-1	-1	-1	-1	-1	-1	-1	-1	-1	-1	-1	-1	-1	-1	-1	-1	-1	-0.792837	-1	-0.418149	-0.769889	-0.715324	-0.847382	-0.806691	-1	-0.783343	-0.747734	-0.844213	-0.795345	-0.729367	-0.821744	-1
hsa-miR-566	0.254952	0.232742	0	0.4171	0.841302	0.24444	-0.306466	0.241929	0.401111	0.564779	-0.137398	0.31402	0.0916404	-0.19898	-0.0609976	-0.183466	-0.0643316	-0.0676221	0.152953	-0.308495	-0.100509	-0.11657	0.663708	-0.216324	0.256183	0.406899	-0.287593	0.90946	0.161747	-0.259369	0.0492878	-0.0898868	-0.227114	-0.0230598	-0.457241	-0.376288	0.0803764	0.0546215	0.489361	-0.396021	-0.103918	-0.793276	0.341129	0.231189	0.570225	0.315233	0.296338	0.323004	0.328613
hsa-miR-568	-1	-0.231907	-1	-1	-0.415037	-1	-1	-0.567112	-1	-1	-1	-1	-0.362817	-1	-1	-0.447395	-1	-1	-1	-1	-1	-1	-1	-1	-1	-0.331687	-1	-0.350521	-1	-1	-1	-1	-1	-1	-1	-0.838293	-1	-0.314392	-0.651255	-1	-0.751115	-1	-0.830631	-0.682345	-0.412905	-0.730941	-0.48934	-1	-0.553383
hsa-miR-569	-0.573288	-1	-1	-1	-1	-1	-1	-1	-1	-1	-1	-1	-1	-1	-1	-1	-1	-1	-1	-1	-1	-1	-1	-1	-0.419825	-1	-1	-1	-1	-1	-1	-1	-1	-1	-1	-1	-0.618846	-1	-0.353609	-0.749507	-1	-1	-1	-0.433037	-1	-0.436724	-0.249115	-0.73895	-0.400756
hsa-miR-570-3p	-0.20122	-0.190754	-0.533016	0.0429944	0.415037	-0.289112	-1	-0.41822	-0.43941	0	-0.096234	-0.211133	-0.542095	-1	-0.383939	-0.308347	-0.470946	-1	-0.435868	-1	-0.490465	-1	0.309771	-0.453747	-0.059508	0.171645	-1	0.33481	-0.531226	-0.444881	-1	-1	-0.258904	-0.200857	-1	-1	-0.894184	-1	-0.732425	-1	-1	-1	-0.80633	-1	-0.629435	-0.643729	-0.783204	-1	-1
hsa-miR-571	-0.4376	-1	-1	-0.513524	-0.584963	-0.481556	-1	-0.567112	-1	-0.546597	-1	-0.51245	-0.405369	-1	-1	-0.265292	-1	-1	-1	-1	-1	-1	-1	-0.453747	-0.224583	-0.197353	-0.391323	-0.0638574	-1	-1	-1	-1	-1	-1	-1	-1	-0.883653	-0.277633	-0.529815	-0.698493	-1	-1	-0.761536	-0.469368	-0.765636	-0.620814	-0.313298	-0.351745	-0.649715
hsa-miR-576-3p	-1	-1	-1	-1	-0.584963	-1	-1	-1	-1	-1	-1	-1	-1	-1	-1	-0.497481	-1	-1	-1	-1	-1	-1	-1	-1	-1	-0.379685	-1	-0.130554	-1	-1	-1	-1	-1	-1	-0.830329	-0.765159	-0.434825	-0.596453	-0.0324581	-0.412165	-0.660659	-1	-0.649992	-0.352907	-0.0194037	-0.687458	0.301759	-0.386214	-0.281062
hsa-miR-579-3p	0.13346	-0.362392	-1	0.241482	0.459432	-1	-1	-0.567112	-1	-0.297969	-0.158614	-1	-1	-0.19898	-0.229218	-0.352968	-0.315803	-0.191033	-0.106331	1.36612	-1	-1	0.570145	-0.216324	-1	-0.0371802	-1	-0.273559	-0.365874	-1	-0.420276	-0.579529	-0.509779	-0.120859	0.699795	-0.383003	1.91538	0.850165	0.345494	0.603396	0.585851	0.480051	0.828433	0.75367	0.398552	1.43097	0.639125	0.876255	1.32539
hsa-miR-580-3p	0.0904169	0.232742	-1	0.165156	0.70044	0.24444	-0.47491	-0.121012	-0.0390892	0.0766353	-0.483612	-0.418788	-0.0986069	-0.392931	-0.383939	0.0982075	-0.181985	-0.272719	-0.379019	-1	-1	-0.418964	0.131022	0.120074	0.209617	0.0713584	-0.263514	0.874966	0.0835127	-0.309251	-0.191177	-0.185577	0.0504539	-0.0230598	-1	-0.773572	-0.602894	-0.512108	-0.23297	-0.632236	-0.807575	-1	-0.260476	-0.193514	-0.0988756	0.0683746	-0.10115	-0.367824	-0.282418
hsa-miR-584-5p	0.469464	0.201566	-0.0982796	0.482055	0.544321	0.0373129	-0.215237	-0.0956133	-0.157765	-0.0801199	-0.096234	0	0.120803	-0.371366	0	0.497481	-0.260054	0.0216045	-0.324697	-0.442259	-0.283568	-0.21056	0.309771	0.214171	0.109929	0.583135	-0.131757	1.29786	0.304787	-0.0194202	0.141984	-0.341792	-0.136659	-0.228971	-0.830329	-0.519778	-0.522159	-0.068661	-0.0843379	-0.505254	-0.689226	-0.696068	-0.767502	-0.863676	-0.110159	-0.314365	-0.0293382	-0.654304	-0.157294
hsa-miR-589-5p	0.254952	-0.504937	-1	-0.136766	-0.125531	-0.382416	-0.669365	-0.319467	-1	0.0387342	-0.202406	0.0632061	-0.0320436	-1	-0.515251	-0.144513	-0.0867543	-1	-1	-1	-0.628888	-0.276769	-1	0.183613	0.0563745	-0.155451	-1	0.689493	-0.0291379	-1	-0.457044	-0.287871	-1	-0.486849	-0.648517	-0.838293	-1	-0.769889	-0.593156	-0.741683	-1	-1	-0.589603	-0.0479639	-0.484085	-0.33493	-0.444903	-0.746729	-0.664126
hsa-miR-592	-0.503747	-0.455944	-1	-1	0.0588937	-1	-1	-1	-1	-1	-1	-0.56202	-0.494901	-1	-1	-1	-1	-1	-1	0.256816	-1	-1	-0.382405	-1	-0.419825	-0.429495	-1	-0.431645	-1	-1	-1	-1	-1	-1	-0.076583	-0.683084	0.143224	0.419069	0.824593	-0.136085	-0.291633	-0.582062	0.0547032	0.590887	0.59887	0.431549	0.752393	0.531136	0.686903
hsa-miR-595	-0.503747	-1	-1	-0.235265	-1	-0.587311	-1	-1	-0.325606	-1	-1	-1	0	-1	-1	-0.497481	-1	-1	-1	-1	-1	-1	-0.470908	-0.507399	-0.419825	-0.481259	-0.287593	-0.350521	-0.290802	-1	-1	-1	-1	-0.318255	-0.563597	-0.703781	-0.0725007	-0.416087	-0.0400269	-0.791905	-1	-1	-0.27289	-0.159982	-0.321652	-0.62206	-0.0196714	-0.389315	-0.353977
hsa-miR-598-3p	0.215652	0.461776	-0.580198	0.314172	0.115477	0.565588	0	-0.046668	-0.222008	-0.0801199	-0.398993	-0.250024	0.120803	-0.485273	0.113132	0.218004	-0.260054	-0.139911	-0.247491	0.101399	-0.404451	-0.382092	0.470908	0.408816	0.0834865	0.351899	-0.152354	0.689493	0.028468	-1	-0.420276	-1	0.0255012	-0.120859	-0.371826	-0.546738	-0.688209	-0.749113	-0.150732	-0.490141	-0.493588	-0.623461	-0.761536	-0.69465	-0.265224	-0.196769	-0.23037	-0.197427	-0.442384
hsa-miR-600	-0.4376	-0.362392	-1	-1	-0.584963	-1	-0.587952	-1	-0.36231	-0.600827	-1	-0.51245	-0.205327	-0.371366	-0.562551	0.246211	-1	-1	-1	0.314835	-1	-1	-1	0.0530028	-0.224583	-0.481259	-1	-0.517406	-0.327769	-1	-1	-1	-1	-0.486849	0.153118	-0.466936	0.639746	0.19174	0.316344	0.217197	0.121935	-0.295851	0.578034	0.226089	0.0331245	-0.150353	0.0665208	0.626466	0.271816
hsa-miR-601	0.175179	0.201566	-0.0319949	0.544357	0.369234	0.0737679	-0.338404	0.0445931	-0.36231	0.447246	0.0709905	0.565339	0.149325	-0.234314	0	0.0336168	-0.0867543	-0.49246	-0.351556	-1	-0.283568	0.133703	0.617595	0.214171	0.424509	0.234505	-0.263514	0.431645	0.0835127	-0.165932	-0.252143	0	-0.0527481	0	-1	-0.724107	-0.809006	-0.555021	-0.609759	-0.705285	-1	-1	-0.783343	-0.246057	-0.44109	-1	-0.47103	-1	-0.396493
hsa-miR-603	4.30655	4.47811	3.50763	4.68603	4.52808	4.80798	3.19638	2.75965	3.29198	5.17006	2.23498	3.64067	3.95062	1.78452	3.1965	3.69143	2.22024	2.7597	2.79437	-1	4.28354	3.42454	5.50506	3.46492	3.18334	3.80325	2.16678	5.2064	3.86793	2.68846	2.9661	4.06119	3.2477	2.05722	0.170078	1.02626	-0.508865	0.742208	2.90035	-0.557275	-0.130163	-1	0.00970318	1.74746	3.36005	3.4024	2.96553	0.0891571	1.40107
hsa-miR-609	-1	-1	-1	-1	-1	-1	-1	-1	-1	-1	-1	-1	-1	-1	-1	-1	-1	-1	-1	-0.489565	-1	-1	-1	-1	-1	-1	-1	-0.517406	-1	-1	-1	-1	-1	-1	-1	-1	-0.787043	-0.541795	-0.889276	-0.615023	-0.837792	-1	-0.783343	-0.579515	-0.666667	-1	-0.37752	-0.761178	-0.485913
hsa-miR-613	0.330291	0.169747	-0.0319949	0.633288	0.273018	0.398515	0.183809	0.972484	0.643564	0.150077	0.10473	-0.211133	0.120803	-0.148649	0.113132	-0.144513	0.65508	-0.424838	-0.0843114	-1	-0.135474	-0.0282794	0.521278	1.21946	-0.122518	-0.285373	-0.0356189	0.689493	0.900786	-0.211656	0.0965632	0.448185	0	-0.0466497	-1	-0.796728	-1	-1	-1	-1	-1	-1	-1	-1	-1	-1	-1	-1	-1
hsa-miR-615-5p	1.11491	0.918957	0.177908	0.513524	0.874469	0.565588	0.225862	0.294281	0.118802	0.674961	0	0.363589	0.515579	-0.30984	0.26448	0.705936	0.0406451	0.142636	0.0978146	0.880145	0.29545	0.302394	1.10015	0.530836	0.0834865	0.351899	-0.0540009	1.16011	0.672231	0.271459	-0.0254535	0.382278	0.23283	0.2244	0.565133	-0.258248	0.461999	0.205278	0.908223	0.157765	0.273008	0.040757	0.430188	0.849171	0.929547	0.819871	1.12592	0.650446	0.729162
hsa-miR-616-3p	0.045962	-0.555537	-1	-0.640781	-0.0614005	-1	-1	-1	-1	-0.393254	-1	-0.51245	0.120803	-1	-0.611865	-0.352968	-0.540643	-0.272719	-0.435868	-1	-1	-1	-0.564471	-0.260219	-0.059508	-0.0754382	-1	0.231291	-0.0589779	-0.474142	-1	-1	-1	-0.416054	-1	-1	-1	-1	-1	-1	-1	-1	-1	-1	-1	-1	-1	-1	-1
hsa-miR-619-3p	1.65086	1.87575	1.41932	2.0827	1.85798	1.72946	1.12075	1.01482	1.11231	1.78634	0.912994	1.08468	1.57499	0.602246	1.27295	1.57541	0.802396	0.915478	1.05276	-1	1.11885	1.54284	2.40025	1.56011	1.40183	1.40015	0.667551	2.37685	1.41671	0.825915	1.02015	1.65768	1.2486	0.93565	0.290727	0.0692524	0.541936	0.950207	1.24001	-0.410011	-0.287617	-1	0.866108	1.33374	1.2626	1.21941	1.38816	1.03675	0.988785
hsa-miR-620	-0.20122	-0.362392	-0.487382	-1	-0.4975	-1	-1	-1	-1	-0.600827	-1	-0.51245	-0.494901	-1	-0.426078	-0.497481	-1	-1	-1	-1	-1	-1	-0.564471	-0.563547	-1	-1	-0.217301	-0.200354	-1	-1	-1	-1	-1	-1	-1	-0.838293	-0.894184	-1	-0.519747	-0.757534	-0.838696	-1	-0.603566	-0.501225	-0.473862	-0.641286	-0.320884	-0.791163	-0.273674
hsa-miR-623	-1	-1	-1	-1	-0.584963	-1	-1	-1	-1	-1	-1	-1	-0.449363	-1	-1	-0.549699	-1	-1	-1	-1	-1	-1	-1	-1	-1	-1	-1	-1	-1	-1	-1	-1	-1	-1	-1	-0.838293	-0.848169	-0.619792	-0.77969	-0.526634	-0.731725	-0.861083	-0.516874	-0.449706	-0.688407	-0.549057	-0.560762	-1	-0.847685
hsa-miR-626	0.045962	0.293265	0	0.383556	0.544321	-0.289112	0	-0.046668	-0.36231	0.254801	-0.320807	0.262427	0.231313	-0.0710019	0.113132	0.451176	0.117182	-0.392596	-0.298416	-0.351803	0	-0.276769	0.876592	0.459113	0.160932	0.459698	-0.312369	0.976156	0.161747	-0.100732	-0.051479	-0.0442623	-0.108009	-0.0466497	-0.715284	-0.540689	0.0346864	0.127497	0.164446	-0.431689	-0.624675	-0.861083	-0.0855777	-0.15818	0.183291	-0.0703773	0.0952746	0.0294336	-0.175309
hsa-miR-629-5p	-0.4376	-1	-1	-0.575827	-1	-1	-1	-1	-1	-1	-1	-1	-1	-1	-1	-1	-1	-1	-1	-1	-1	-1	-1	-1	-1	-1	-1	-0.350521	-0.365874	-1	-1	-1	-1	-1	-0.830329	-0.688152	-0.666667	-1	-0.596438	-0.601971	-0.807575	-1	-0.702116	-0.359565	-0.656047	-0.801546	-0.382328	-0.688119	-0.792978
hsa-miR-632	0.175179	-0.362392	-1	-0.340562	-1	-0.533552	-0.338404	-0.527766	-1	-1	-1	-1	-1	-1	-0.383939	-0.352968	-1	-0.424838	-1	-1	-1	-0.535533	-1	-1	-0.059508	-1	-1	0.283943	-0.405188	-0.416381	-1	-1	-1	-1	-1	-1	-1	-0.803143	-0.47837	-0.757534	-1	-1	-0.740793	-1	-0.713753	-0.826716	-0.764439	-0.761178	-0.63833
hsa-miR-633	-0.314265	-0.504937	-1	-0.513524	-0.584963	-0.382416	-1	-0.201309	-1	0	-0.513439	-0.0328293	-0.133214	-0.437819	-0.469807	0	-0.577452	-1	-1	-1	-1	-1	-1	-0.133052	-0.0905498	0.0713584	-1	-0.130554	-0.220023	-1	-1	-1	-0.35986	-0.34983	-1	-0.805764	-0.347627	-0.826889	-0.448026	-0.55093	-0.838696	-1	-0.783343	-0.484902	-0.612105	-0.774639	-0.498542	-0.787171	-1
hsa-miR-635	-0.314265	-1	-1	-0.396066	-0.192645	-1	-1	-0.567112	-1	-0.344968	-1	-0.613613	-1	-0.437819	-0.383939	-1	-1	-1	-1	-1	-1	-1	-1	-0.507399	-0.298465	-0.379685	-1	-0.273559	-1	-1	-1	-1	-1	-1	-0.67508	-1	-0.479416	-0.171522	-0.311679	-0.672727	-0.708907	-1	-0.563666	-0.0472191	0.12831	-0.127641	0.0611203	-0.116172	-0.110201
hsa-miR-636	-0.0475751	-1	-1	-1	-1	-1	-1	-1	-1	-1	-1	-0.56202	-1	-1	-1	-1	-1	-1	-1	-1	-1	-1	-0.470908	-1	-1	-1	-1	-0.608369	-1	-1	-1	-1	-1	-1	-1	-1	-0.883653	-1	-0.632218	-0.577647	-0.781435	-0.825482	-0.629203	-0.561758	-0.382174	-0.777231	-0.306764	-0.856045	-0.430665
hsa-miR-640	0.215652	-0.555537	-1	-0.287005	0.0588937	-0.587311	-0.669365	-0.201309	-0.36231	-0.121589	-0.454626	-0.250024	-0.205327	-1	-0.383939	-0.352968	-0.405899	-1	-1	-1	-1	-0.456793	-0.218578	0.329207	-0.33741	-0.481259	-1	0.608369	-0.0589779	-1	-0.457044	-1	-0.432399	-0.318255	-1	-1	-1	-0.79176	-0.368314	-0.791905	-1	-1	-0.684022	-0.640965	-0.803412	-0.817013	-0.379498	-0.331169	-1
hsa-miR-641	-0.148047	-1	-1	-1	-0.584963	-1	-1	-1	-1	-1	-1	-1	-1	-1	-1	-1	-1	-1	-1	-1	-1	-1	-0.470908	-0.453747	-0.260887	-1	-1	-0.273559	-1	-1	-1	-1	-1	-1	-0.805013	-0.838293	-0.0260595	-0.492447	-0.401497	-0.303836	-0.807575	-0.848795	-0.279471	-0.188412	-0.401059	-0.2369	-0.600675	-0.746729	-0.551988
hsa-miR-644a	-0.256565	-0.362392	-1	-0.453665	-0.263034	-1	-1	-1	-0.43941	-0.546597	-1	-0.418788	-0.494901	-1	-1	-0.497481	-1	-1	-1	-0.308495	-1	-1	-0.069666	-0.402379	-0.260887	-1	-1	0.33481	-0.290802	-1	-1	-1	-1	-1	-0.844123	-1	-1	-1	-0.732425	-0.75425	-1	-0.397975	-1	-1	-0.823404	-0.774639	-0.783204	-1	-0.769306
hsa-miR-645	-0.503747	-1	-1	-1	-0.415037	-1	-1	-0.258649	-1	-1	-1	-0.464752	-0.405369	-1	-1	0	-1	-1	-0.495491	-1	-1	-1	-0.382405	-0.563547	-1	0.459698	-1	-0.0638574	-1	-1	-1	-1	-1	-1	-1	-0.838293	-0.821109	-0.803143	-0.666667	-1	-0.807575	-1	-0.830631	-0.366232	-1	-0.535812	-0.560553	-1	-0.847685
hsa-miR-648	-0.374531	-0.607852	-1	-0.453665	-0.415037	-0.481556	-1	-1	-1	-0.546597	-1	-0.464752	-1	-1	-1	-1	-1	-1	-1	-1	-1	-1	-0.298443	-0.453747	-1	-0.114838	-1	0.283943	-0.531226	-1	-1	-1	-1	-1	-1	-0.799982	-1	-1	-0.811675	-1	-1	-1	-0.795859	-0.364669	-0.803412	-1	-0.340691	-1	-1
hsa-miR-649	-0.0968805	-1	-1	-0.640781	-0.263034	-0.533552	-1	-1	-0.479978	-0.546597	-1	-0.56202	-1	-1	-0.562551	-1	-0.315803	-0.330944	-0.465316	0.713786	-1	-0.382092	-1	-0.260219	-0.419825	-0.331687	-0.263514	-0.200354	-1	-0.504204	-0.252143	-1	-0.509779	-1	-0.120692	-0.615538	0.183451	0.389957	1.59785	-0.250817	-0.288788	0.0554875	0.405252	0.888291	1.28763	0.866122	0.767915	0.938973	1.28974
hsa-miR-651-5p	1.42563	1.37766	0.626156	1.44144	1.8413	1.15479	0.673722	0.793036	0.674394	1.35356	0.554603	1.33329	1.0058	0.376482	0.80314	1.4772	0.40236	0.333669	0.836821	1.15055	0.799613	0.680981	1.52694	1.21946	0.798644	1.16458	0.547693	2.15621	0.968469	0.315648	0.581466	1.04936	0.652976	0.722588	1.30598	0.370311	1.24216	0.832952	1.19187	0.601354	0.77245	0.604842	0.603648	1.24163	1.15522	1.07369	1.27161	1.03477	0.787262
hsa-miR-652-3p	0.13346	0.232742	-0.358825	0.165156	0.736966	0	-0.0249802	0.259685	-0.255519	0.87659	-0.180277	0.457251	0.404596	-0.216459	0.216195	0.327137	-0.540643	-0.330944	-0.465316	-1	0.0321397	-0.21056	0.521278	0.183613	0.364444	0.406899	-0.0727869	0.728467	0.453137	-0.474142	-0.0254535	0.313303	0.37183	0.242562	-1	-0.809206	-0.6801	-0.267223	-0.218465	-0.734052	-1	-1	-0.553061	-0.317321	-0.532759	-0.193346	-0.306764	-0.63284	-0.307785
hsa-miR-653-5p	-1	-1	-1	-1	-0.415037	-0.24444	-1	-0.288597	-1	-0.656779	-1	-0.613613	-1	-1	-0.611865	-1	-0.577452	-0.49246	-0.324697	-0.351803	-0.322851	-1	-1	-0.216324	0	-0.197353	-1	0.0612502	-0.0895548	-1	-1	-1	-1	-1	-1	-1	-0.894184	-0.826889	-0.691704	-1	-1	-1	-0.783343	-0.577615	-0.713753	-0.817013	-0.40077	-1	-1
hsa-miR-654-3p	0.0904169	-1	-1	-0.235265	0.169925	-1	-0.628002	-1	-0.522022	-1	-1	-0.374438	-0.449363	-1	-1	-1	-1	-1	-1	-1	-1	-1	-0.298443	-0.216324	-0.189469	-0.197353	-1	-0.273559	-0.445792	-1	-1	-1	-1	-1	-1	-0.756926	-0.356431	-1	-1	-0.658021	-1	-1	-0.761536	-0.450438	-0.564632	-0.817013	-0.547642	-1	-0.86882
hsa-miR-655-3p	0.469464	0.104072	-0.400372	0.0429944	0.115477	-0.200993	-0.103033	-0.0956133	-0.222008	0.385404	-1	-0.173403	-0.16877	-0.437819	-0.158973	0.30075	-0.374933	-1	0	-0.308495	-0.283568	-0.147231	0.131022	0.301459	0	-0.114838	-0.287593	0.431645	0.186764	-0.535114	-1	-0.516427	-0.227114	-0.173492	0.416087	-0.62121	0.310098	0.307018	0.749783	-0.392351	-0.145146	-0.86639	0.308022	0.887814	0.948074	1.06497	1.26607	0.827108	0.707355
hsa-miR-660-5p	-0.20122	-1	-1	-1	-0.4975	-1	-1	-1	-1	-0.656779	-1	-1	-1	-1	-1	-0.352968	-1	-1	-1	1.43633	-1	-1	-1	-1	-0.509116	-1	-1	-0.608369	-1	-1	-1	-1	-1	-1	0.0897662	-0.234243	1.19569	0.629956	2.21646	0.0593509	0.128954	0.374411	0.793233	1.41573	1.61608	1.34088	1.30317	1.4089	1.71044
hsa-miR-661	-1	-1	-1	-1	-0.584963	-1	-1	-1	-1	-1	-1	-1	-1	-1	-1	-1	-1	-1	-1	-1	-1	-1	-1	-1	-1	-0.429495	-1	-1	-1	-1	-1	-1	-1	-1	-0.792837	-1	-1	-0.765714	-0.64149	-0.749507	-1	-1	-0.396794	-0.581139	-0.387844	-0.826716	-0.46923	-0.654304	-0.436447
hsa-miR-758-3p	-1	-1	-1	-1	-1	-1	-1	-1	-1	-1	-1	-1	-1	-1	-1	-1	-1	-1	-1	-1	-1	-1	-1	-1	-0.377825	-1	-1	-1	-1	-1	-1	-1	-1	-1	-0.843505	-0.799982	-0.294232	-0.427299	-0.0499108	-0.462246	-0.838696	-1	-0.21505	0.328132	-0.484085	-0.774639	-0.359009	-0.732621	-0.430665
hsa-miR-759	0.595671	0.637608	-0.241145	0.57458	0.77259	0.109404	0.0721029	0.0661677	0.118802	0.150077	0.0709905	0.262427	0.357402	-0.392931	0	0.833288	-0.157292	-0.0676221	-0.0414287	-1	-0.363128	0.347208	0.309771	0.152261	0.404859	0.606495	-0.0919951	1.07095	0.567523	-0.188556	-0.252143	0.0847476	-0.108009	-0.287622	-0.851698	-0.71686	-0.43535	-0.212283	-0.349135	-0.749507	-1	-1	-0.0779049	-0.378296	-0.157552	-0.361856	-0.154375	-0.775983	-0.809925
hsa-miR-760	-0.503747	-1	-1	-1	-0.584963	-1	-1	-0.489906	-1	-1	-1	-1	-1	-1	-1	-1	-1	-1	-1	-0.0715162	-1	-1	-1	-1	-0.298465	-1	-1	-0.200354	-1	-1	-1	-1	-1	-1	-0.476144	-0.782175	0.100603	-0.195974	-0.22517	-0.611942	-0.547293	-1	-0.451854	0.341457	-0.0619956	-0.422154	-0.176953	-0.421037	-0.372183
hsa-miR-767-5p	-0.0475751	-0.111601	-1	-0.0898024	0.222392	-1	-0.628002	-0.201309	-1	0.447246	-0.398993	0	-0.281685	-1	-0.515251	0.0336168	-1	-1	-0.407113	-1	-0.446877	-1	0.1928	-0.453747	-0.059508	-0.24063	-0.217301	0.566101	-0.365874	-1	-0.534279	-1	-0.550494	-0.34983	-1	-1	-0.514836	-0.826889	-0.69868	-0.749507	-1	-1	-1	-0.63997	-0.550085	-0.826716	-0.47626	-0.839849	-0.570213
hsa-miR-769-5p	0.534036	-0.073497	-0.0982796	0.4171	0.415037	0.484251	0.225862	0.0225443	-0.0676357	0.564779	0.0536967	0.411288	0.730727	-0.181862	0.0293354	0.352968	-0.233331	0.161516	0.152953	-0.146522	-0.100509	0.133703	1.06495	0.243974	0.256183	0.379685	0.0341937	0.384008	0.492452	-0.335068	0.0965632	0.125371	0.0748813	-0.416054	-0.356251	-0.444509	0.2594	0.249769	0.399049	-0.407426	0.0355477	-1	0.0586279	0.445448	0.413675	0.376189	0.546192	0.298293	0.136321
hsa-miR-770-5p	-1	-1	-1	-0.640781	-1	-0.587311	-1	-1	-1	-0.656779	-1	-1	-1	-1	-1	-1	-1	-1	-1	-1	-1	-1	-1	-1	-1	-0.379685	-1	-1	-1	-1	-1	-1	-1	-1	-1	-1	-0.803846	-0.565762	-0.0546344	-0.765775	-0.725332	-1	-0.657567	-1	-0.713753	-0.817013	-0.511338	-0.449991	-0.350742
hsa-miR-802	-1	-0.455944	-1	-0.640781	-1	-1	-1	-1	-1	-1	-1	-0.464752	-1	-1	-1	-0.497481	-1	-1	-1	-1	-1	-1	-0.470908	-0.402379	-1	-1	-1	-0.0638574	0	-1	-1	-1	-1	-1	-1	-0.799982	-0.865684	-0.362167	-0.590085	-0.672727	-1	-1	-0.613451	-0.226543	-0.472581	-0.413611	-0.560762	-0.791163	-0.0340821
hsa-miR-876-3p	0.0904169	-0.362392	-0.487382	-0.640781	0	-0.158705	-0.47491	-0.351316	-1	-1	-1	-0.418788	-0.0986069	-1	-0.469807	-0.0345639	-1	-0.49246	-1	-0.396366	-0.245232	-1	-0.382405	-0.216324	-0.46354	-0.197353	-1	-0.350521	-0.405188	-1	-1	-1	-1	-1	-1	-1	-1	-0.816649	-0.863148	-0.847382	-0.571443	-0.86639	-1	-0.666667	-1	-0.532046	-0.729367	-1	-1
hsa-miR-877-5p	0	0.0701551	-0.487382	0.241482	-0.0614005	-0.587311	-1	-0.14707	-0.255519	-0.252192	-0.296012	-0.173403	-0.321617	-1	-0.0300974	-0.497481	-0.315803	-0.527982	-0.465316	-1	-0.171225	-1	-0.382405	-1	-0.0293407	-0.114838	-0.287593	0.431645	-0.186095	-0.235253	-1	-1	-0.509779	-0.416054	-1	-1	-1	-1	-1	-1	-1	-1	-1	-1	-0.823404	-1	-0.581145	-1	-1
hsa-miR-885-3p	0.625469	-0.231907	-1	-0.235265	0.459432	-0.117515	-0.511477	0.58712	0.719151	-0.493986	-1	-1	0	-1	-0.158973	0.159567	0.40236	-0.49246	-1	-1	-1	-1	0.0668217	0.97288	-0.189469	-0.0754382	-1	0.384008	0.784153	-0.474142	-1	-0.0442623	-0.136659	-0.0230598	-1	-0.78791	-1	-1	-1	-1	-1	-1	-1	-1	-1	-1	-1	-1	-1
hsa-miR-886-5p	-1	-1	-1	-1	-1	-1	-1	-1	-1	-1	-1	-1	-1	-1	-1	-1	-1	-1	-1	-1	-1	-1	-1	-0.453747	-1	-1	-1	-0.350521	-1	-1	-1	-1	-1	-1	-1	-1	-0.616223	-0.579649	-0.152799	-0.757534	-0.778462	-1	-0.80633	-0.243464	0.0762147	-0.344341	-0.455095	-0.835992	-0.408779
hsa-miR-892b	0.817512	1.05158	0.431647	1.26168	1.32193	0.898147	0.399465	0.57434	0.401111	1.27934	0.327674	0.523206	1.0058	0.313625	0.573922	1.02489	0.374491	0.333669	0.624244	-1	0.497736	0.830909	1.32742	0.906729	0.712929	1.11827	0.470811	1.68949	0.872641	0.256325	-0.0781029	0.937828	0.390395	0.328841	-0.218682	-0.249832	0.373072	-0.00110162	0.535315	-0.586932	-0.559456	-1	0.213824	0.805045	0.575264	0.692468	0.47357	0.128628	0.093473
hsa-miR-92a-3p	3.4666	3.86713	2.80838	2.7705	3.66297	2.07057	2.64762	3.90884	2.9087	2.70637	3.11413	4.84728	4.23289	2.52891	3.34903	5.03594	3.48938	2.71893	3.11072	3.2483	3.59001	3.35894	2.49207	4.08223	4.8187	4.44923	3.41978	3.83401	2.76792	2.83046	3.31612	3.73082	2.05722	3.33967	3.34816	3.18022	3.61884	4.3037	4.65689	3.49271	3.87792	2.95776	4.37768	4.263	4.23886	1.76444	3.7786	3.75183	3.88605
hsa-miR-92b-3p	-1	-1	-1	-1	-0.584963	-1	-1	-0.319467	-1	-1	-1	-0.250024	-0.405369	-0.461207	-1	-0.223697	-1	-1	-1	-1	-1	-1	-1	-0.17397	0.185551	-1	-0.152354	-0.608369	-1	-1	-1	-1	-1	-1	-1	-0.773572	-1	-0.701307	-0.889276	-0.621579	-0.764582	-1	-0.80633	-1	-0.583824	-1	-0.387946	-1	-1
hsa-miR-93-5p	-1	-1	-1	-1	-1	-1	-1	-0.38421	-1	-1	-1	-0.464752	-1	-0.461207	-1	-1	-1	-1	-1	-0.351803	-1	-1	-1	-1	0.135734	-0.0754382	-0.391323	-1	-1	-1	-1	-1	-1	-0.0466497	-0.792837	-0.281779	-1	-0.377385	-0.288023	0.286443	-0.364493	0.0900937	-0.756932	-0.842603	-0.130888	-0.462011	-0.273558	-1	-0.367246
hsa-miR-934	1.11491	0.99613	0.665922	1.14269	1.68182	0.832521	0.246374	0.391439	0.381681	1.18195	0.367002	1.0285	0.617813	0.265622	0.726378	0.815885	0.455817	0.349426	0.52235	0.034548	1.00219	0.411945	1.29682	1.08058	0.651719	0.81983	0.144127	1.07095	0.453137	0.092257	0.502655	1.13291	0.681984	0.68819	0.314169	-0.330964	0.849148	0.57841	0.732551	-0.0554313	0.251704	-0.39483	0.547066	0.621799	0.586998	0.593268	0.715333	0.608933	0.682685
hsa-miR-935	-0.573288	-0.607852	-1	-1	-0.4975	-1	-1	-0.288597	-1	-0.656779	-1	-0.56202	-0.449363	-1	-1	-0.308347	-1	-1	-1	-1	-1	-1	-0.382405	-0.17397	-0.224583	-0.481259	-1	0.120098	-1	-1	-1	-0.516427	-0.550494	-1	-1	-1	-1	-1	-1	-1	-1	-1	-0.783343	-1	-1	-1	-0.783086	-0.822727	-1
hsa-miR-96-5p	0.469464	-0.073497	-0.533016	0.203796	0.584963	0.109404	0.117979	0.853244	0.0685301	0	0.272784	0.809505	0.748627	0.126032	0.518295	1.16446	0.633643	-0.0676221	0.425641	-0.146522	0	0.347208	0.418939	0.683268	1.40962	0.799983	0.556834	0.608369	0.433002	-0.0798324	0.0731667	0.382278	0.122245	0.482278	-0.350806	-0.144933	0.38669	0.724203	0.336885	-0.141023	-0.156388	-1	0.67925	0.453254	0.234382	0.0174677	0.433894	0.108794	0.336645
hsa-miR-98-5p	0.0904169	-0.607852	-0.318482	0.0848107	0.369234	-0.481556	-0.338404	0.0225443	-1	-0.164057	-0.0762537	-0.173403	-0.16877	-0.30984	-0.303998	0.378267	0.0986033	-0.115257	-0.222802	-1	-1	-0.57656	-0.298443	0.0870041	0.798644	0.323515	0.0830487	0.231291	-1	-0.335068	0.0492878	-0.185577	-0.509779	0.108112	-0.805013	-0.790975	-1	-0.749113	-0.520016	-0.0785591	-0.0868918	-0.586968	-0.80633	-0.508335	-0.69757	-0.699952	0.00951286	-0.723121	-0.500705
hsa-miR-99a-5p	0.916156	0.858434	0.205467	0.968079	0.624491	0.591799	0.117979	0.534995	0.143141	0.701463	0.0182121	0.523206	0.675498	-0.0276765	0.479668	0.762142	-0.133208	0.251124	0.134849	-1	0.612236	0.552667	1.16837	0.662635	0.603401	0.75937	0.228266	1.44803	0.688852	0.286388	0.119496	0.571813	0.0504539	0.295195	-0.587112	-0.580092	0.0836725	-0.107875	0.034447	-0.424582	-0.778462	-0.861083	-0.0390926	0.454288	-0.018808	-0.0442813	0.172124	0.198839	-0.357302
ebv-miR-BART10-3p	-1	-0.607852	-1	-1	-1	-1	-1	-1	-1	0.28837	-1	-1	-1	-1	-1	-1	-1	-1	-0.379019	-0.185444	-1	-1	-1	-0.563547	-1	-1	-1	-1	-1	-1	-1	-1	-1	-1	-0.782099	-1	-0.546911	-1	-0.715324	-0.645736	-0.837792	-0.709202	-0.824143	-0.0691408	-0.71418	-0.170645	-0.80919	-0.775983	-0.444419
ebv-miR-BART1-3p	-0.20122	-1	-1	-1	-0.337035	-1	-1	-1	-0.522022	-0.297969	-1	-1	-1	-1	-0.383939	-0.0701298	-1	-1	-1	-0.538373	-1	-1	-0.564471	-0.216324	-0.46354	-1	-1	-0.431645	-1	-1	-1	-1	-1	-1	-1	-1	-1	-1	-0.732425	-0.867952	-1	-1	-1	-0.624546	-0.865907	-0.7358	-0.746552	-1	-1
ebv-miR-BART15	-1	-0.190754	-1	-1	0.874469	-0.158705	-0.24492	0.57434	0.803779	-1	-0.346215	-0.136767	-0.542095	-1	-1	-0.497481	0.622745	-1	-0.435868	-1	-0.404451	-0.495631	-0.218578	1.70885	-0.298465	-0.24063	-1	0.90946	1.09366	-0.444881	-1	-1	-0.0800495	-1	-1	-0.765159	-0.821109	-0.692641	-0.666667	-1	-1	-1	-0.375313	-0.248959	-0.592113	-1	-0.49071	-1	-1
ebv-miR-BART16	2.73482	2.18347	1.9214	2.54114	2.10154	2.13079	1.42642	0.823592	1.16325	2.44312	1.29948	1.71091	1.79106	0.547786	2.03064	2.2153	0.9923	1.5109	1.37602	0.957027	2.16429	1.35667	3.27069	1.7348	1.61388	2.28934	1.0007	2.59156	1.72383	1.29175	1.52735	2.36873	1.33333	1.6469	2.31384	1.09774	2.80875	2.62987	3.70293	1.00365	1.11232	0.37275	2.98871	4.03036	3.87288	3.77768	3.99493	3.73068	3.69104
ebv-miR-BART2-3p	-1	-1	-1	-1	-1	-1	-1	-1	-1	-1	-1	-1	-1	-1	-1	-1	-1	-1	-1	-0.442259	-1	-1	-1	-1	-1	-1	-1	-1	-1	-1	-1	-1	-1	-1	-0.769374	-0.748867	-0.161899	-0.024422	0.724613	-0.365847	-0.482378	-0.825482	-0.00100983	0.458442	0.523681	-0.0243924	0.57082	0.482846	0.593333
ebv-miR-BART2-5p	-0.573288	-0.408459	-0.443197	-1	0.321928	-0.481556	-1	-0.489906	-1	-0.656779	-0.483612	-0.331591	-0.0320436	-1	-0.0927444	-0.399273	-0.470946	-1	-1	-1	-0.581396	-0.57656	-1	-0.353108	-0.189469	-1	-1	0.176724	-1	-1	-0.574917	-0.235842	-1	-1	-1	-1	-1	-1	-1	-1	-1	-1	-1	-1	-1	-1	-0.783086	-1	-1
ebv-miR-BART6-3p	-0.148047	0	-1	-0.640781	0.584963	-0.533552	-1	-0.288597	-0.290032	-0.600827	-0.320807	-0.211133	-1	-1	-1	-0.106758	-1	-1	-1	-1	-0.404451	-1	0.617595	0.0180158	-0.224583	-1	-0.364187	0.384008	-0.290802	-1	-1	-1	-1	-1	-1	-1	-1	-1	-1	-1	-1	-1	-1	-1	-0.803412	-0.774639	-0.60615	-0.839155	-1
ebv-miR-BART6-5p	2.50494	2.31702	1.78796	2.33852	2.51307	2.54455	1.46572	1.44614	1.78137	2.60216	1.28904	1.93294	2.07585	0.874975	1.74605	2.05387	1.21294	1.05993	1.54825	0.0683366	2.14755	1.97629	2.77806	1.99554	1.84898	2.20933	1.03775	2.95499	2.06022	1.36071	1.60545	2.27774	1.56244	1.48336	0.988222	0.569233	1.58492	1.2495	1.7885	0.209072	0.594989	-0.0549463	1.4313	1.80253	2.03331	1.74641	1.81974	1.61434	1.49292
ebv-miR-BART8-5p	-0.4376	-0.274188	-1	-0.235265	0.0588937	-0.289112	-0.404811	-0.41822	-0.325606	0	-0.296012	-0.290149	-0.281685	-0.371366	-0.383939	0	0	-0.392596	-1	-0.538373	-1	-1	-1	0.483497	0.0285582	-0.197353	-1	-0.0638574	-0.0895548	-1	-0.574917	0.415598	-0.35986	-0.450841	-0.695243	-1	-0.532012	-0.49504	0.0200722	-0.466897	-0.64737	-0.833862	-0.284396	-0.327938	-0.22244	-0.463685	-0.286985	-0.692184	-0.052667
ebv-miR-BART9-3p	0.435987	-0.15067	-0.580198	-0.575827	0	-0.335078	-0.587952	0.148106	-0.18944	-0.393254	-0.11661	0.58589	-0.281685	-0.234314	0.165809	0.474547	0.079664	0.0427724	-0.174874	-1	-0.0328024	-0.21056	-0.382405	0.183613	0.667353	0.203449	0.0830487	0.120098	-0.220023	-0.309251	-0.252143	-0.341792	-0.136659	-0.0466497	-1	-1	-1	-1	-1	-0.810639	-1	-1	-1	-1	-0.713753	-0.817013	-0.696896	-1	-0.86882
ebv-miR-BHRF1-3	-0.148047	-1	-1	-0.575827	-0.337035	-1	-1	-0.046668	-1	-0.656779	-1	-0.56202	-0.321617	0.0134998	-1	0.0982075	-0.315803	-0.301427	-1	-1	-1	-1	-0.298443	-0.453747	0.5528	-0.0754382	0.144127	-1	-0.531226	-1	-1	-1	-0.509779	-0.450841	-1	-0.865236	-1	-1	-1	-1	-1	-1	-1	-1	-1	-1	-1	-1	-1
hcmv-miR-UL112-3p	2.11491	2.2847	1.79668	2.31956	2.52356	2.32521	1.51876	1.31373	1.5565	2.913	1.13653	1.84574	2.05002	0.805751	1.39503	1.83781	0.977179	1.03585	1.28698	0.370743	1.979	1.70788	2.71436	1.7518	1.5271	2.19551	0.827371	2.86512	1.90342	1.06164	1.42167	2.02236	1.65891	1.22855	0.710149	0.220999	1.22025	1.02629	1.31567	-0.0454459	0.164822	-0.153084	0.994204	1.46786	1.48868	1.3309	1.65264	1.36812	1.08095
hcmv-miR-US33-3p	0.469464	0.488155	-0.279277	0.544357	0.544321	0.307878	0.183809	0.107973	0.0425498	1.35356	-0.137398	0.152457	0.494129	-0.132528	0.0858679	0.762142	-0.0209759	-0.301427	-0.062682	-1	0.0636429	-0.147231	0.663708	0.273059	0.462758	0.0713584	0.0507909	1.00842	0.688852	0.0562796	-0.574917	0	0.098805	-0.416054	-1	-0.611554	-0.569277	-0.48006	-0.351681	-0.691848	-1	-1	-0.80633	-0.522419	-0.471837	-0.152135	-0.498542	-0.839155	-0.552374
hcmv-miR-US5-2-3p	0.435987	0.2633	0.285016	0.822617	0.459432	0.511829	0.162245	0.167585	0.381681	1.20187	0.0361074	0.180859	0.177234	-0.0859612	0.240589	0.932825	-0.157292	0.0427724	0.336185	-0.351803	0.348484	0.0816855	0.836173	0.576387	0.185551	0.433562	0.129262	1.29786	0.672231	0.0190824	-0.191177	0.713128	-0.227114	0.167903	-0.585198	-0.513674	-0.237394	-0.288454	-0.16415	-0.637706	0.0167785	-0.637687	-0.477947	0.199497	-0.0297928	-0.116886	-0.179092	-0.492534	-0.110095
hsv1-miR-H1-5p	1.52026	1.15683	0.948758	1.61743	1.79008	1.2434	0.771342	0.772135	0.776253	2.14515	0.713217	0.7572	1.14398	0.322901	0.742143	1.13779	0.316245	0.301427	0.648444	-1	1.05324	0.877641	1.57975	1.17945	0.878004	1.44996	0.375152	1.82511	1.21816	0.779612	0.566127	1.23114	0.696221	0.603137	-0.4422	-0.346326	-0.339947	-0.0686197	0.228097	-0.648944	-0.712973	-1	-0.219939	0.271055	0.127638	0.174816	0.0354713	-0.126528	0.0207576
hsv1-miR-H4-5p	-1	-1	-1	-1	-1	-1	-1	-1	-1	-1	-1	-1	-1	-1	-1	-1	-1	-1	-1	-1	-1	-1	-1	-1	-1	-1	-1	-1	-1	-1	-1	-1	-1	-1	-1	-1	-0.60587	-0.679451	-0.596438	-0.765775	-0.837792	-0.848795	-0.830631	-0.756957	-0.651685	-0.493382	-0.513417	-0.692184	-0.416686
hsv2-miR-H4-5p	-1	-1	-1	-0.235265	-1	-0.587311	-1	-0.489906	-1	-1	-1	-1	-1	-1	-0.562551	-0.352968	-1	-1	-1	-1	-1	-0.456793	-0.069666	-0.402379	-1	-0.481259	-0.448326	0.0612502	-1	-1	-1	-1	-1	-1	-1	-0.799982	-1	-0.769889	-0.62153	-0.749507	-0.519475	-0.814402	-1	-0.315252	-0.529164	-0.351487	-0.388551	-0.347484	-0.699145
kshv-miR-K12-12-5p	-0.0475751	-1	-1	0.278259	-0.4975	-0.24444	-0.587952	-0.0956133	-0.479978	-0.252192	-0.372265	-0.101163	-0.494901	-0.271219	-0.303998	0.273783	-0.470946	-0.361317	-0.247491	-1	-0.535281	-1	0.0668217	-1	0.135734	-1	-0.364187	0.0612502	-0.186095	-1	-1	-1	-0.432399	-1	-0.519519	-1	-0.709159	-0.79176	-0.596438	-1	-1	-1	-0.370161	-0.255957	-0.385137	-0.8528	-0.464725	-1	-0.715998
kshv-miR-K12-4-5p	1.63695	1.62182	0.564292	1.7055	2.22239	1.29428	0.849396	0.955037	0.762239	1.90982	0.596607	1.27557	1.63022	0.526406	1.13647	1.55638	0.64442	0.737123	0.954226	1.15055	1.15067	1.0234	2.19957	1.17945	1.16678	1.23834	0.460696	2.06432	1.34106	0.721339	0.875892	1.59953	0.903034	0.944771	1.13225	0.324861	1.28513	0.802007	1.25272	0.391149	0.81991	0.4696	0.665002	1.41117	1.15471	1.25651	1.41755	1.20603	0.845093
kshv-miR-K12-7-3p	-0.374531	-0.607852	-0.279277	-0.0442408	0.222392	-1	-1	-1	-0.290032	-0.121589	-0.180277	-0.136767	-0.0320436	-1	-1	-0.265292	-1	-0.527982	-1	-1	-0.535281	-0.382092	-0.069666	-0.402379	-0.224583	-0.331687	-0.217301	-0.130554	-0.186095	-0.535114	-1	-1	-0.509779	0	-1	-1	-0.857122	-1	-1	-1	-1	-1	-1	-1	-0.844213	-1	-1	-1	-1
kshv-miR-K12-9-3p	1.30618	0.938615	0.704584	1.3542	1.34577	0.8547	0.266557	0.739945	0.475723	1.37163	0.379784	0.739273	0.961304	0.149095	0.80314	1.02489	0.285763	0.142636	0.205711	1.39459	0.838416	0.680981	1.26564	0.92361	0.798644	0.98618	0.254568	1.39962	0.941838	0.425461	0.486228	0.842138	0.390395	0.551171	0.571967	0.0023422	1.05447	0.514421	0.909251	0.334263	0.716862	0.58547	0.500527	0.922626	0.830859	0.966798	1.08396	0.395727	0.861649
[truncated: 16 more columns]
