# Supplementary material for: Analysis of Glioblastoma Patients' Plasma Revealed the Presence of MicroRNAs with a Prognostic Impact on Survival and Those of Viral Origin
Source: PLoS One. 2015 May 7;10(5):e0125791. doi: 10.1371/journal.pone.0125791 (PMC4423889; doi:10.1371/journal.pone.0125791)
Supplement: S3 Table — (XLSX) [file pone.0125791.s006.xlsx]

## Sheet: raw_corr_all-1 (2)
Positive Controls			batch	1	1	1	1	1	1	1	1	1	1	1	1	1	1	1	1	1	1	1	1	1	1	1	1	1	1	1	1	1	1	1	1	1	1	1	1	2	2	2	2	2	2	2	2	2	2
Concentration	Name		Accession	HI1D3	HI4D2	HI4D3	HI5D1	HI1D4	HI2D1	HI2D2	HI2D3	HI3D1	HI3D2	HI3D3	HI4D1	HI5D2	HI8D2	HI8D3	HI9D5	HI5D3	HI6D1	HI6D2	HI6D3	HI7D1	HI7D2	HI7D3	HI8D1	HI9D6	HI14D3	HI15D1	HI16D1	HI10D1	HI12D3	HI12D4	HI13D1	HI13D2	HI13D3	HI14D1	HI14D2	HI10D4	HI17D1	HI17D2	HI17D3	HI10D5	HI12D5	HI15D2	HI15D3	HI16D2	HI1D1
128 fM	POS_A(128)		nmiR00813.1	8977	18011	5746	14077	22948	25777	20547	15946	22119	14612	5851	10688	14582	17243	24621	19048	26	18578	12096	7821	24639	16984	20646	12277	20525	15823	22584	18297	17154	23961	29233	15892	24156	17722	15269	20313	20851	15835	16361	17890	5340	19969	19798	11627	17599	20025
32 fM	POS_B(32)		nmiR00809.1	1539	3320	1207	2512	3931	4213	3309	2682	3709	2457	1030	1776	2819	3636	4521	3507	41	3349	2168	1888	4540	3307	4040	3188	3570	2925	4302	3424	3223	4485	4930	3069	4542	3415	2904	3955	3726	3069	3075	3303	1023	3364	3745	2150	3268	3457
8 fM	POS_C(8)		nmiR00811.1	467	1000	360	602	1102	1169	996	744	1055	688	375	519	891	975	1151	843	615	1005	787	1041	1217	976	1184	1314	1055	805	1131	884	978	1178	1511	788	1126	853	941	915	1196	982	956	1019	457	1213	1202	710	986	1158
2 fM	POS_D(2)		nmiR00822.1	25	49	9	62	72	106	80	47	38	44	22	32	38	41	103	73	6	104	37	6	150	83	52	11	66	82	68	82	67	122	146	65	92	106	61	114	178	69	121	178	7	167	115	65	200	227
0.5 fM	POS_E(0.5)		nmiR00801.1	7	26	15	27	44	31	39	28	30	30	15	23	22	27	50	62	12	27	31	13	46	29	38	27	39	36	45	39	32	53	67	37	37	35	32	32	24	42	47	42	0	34	68	18	50	53
0.125 fM	POS_F(0.125)		nmiR00825.1	15	20	16	26	16	25	20	13	16	15	15	12	12	14	23	18	14	16	9	11	26	19	19	14	25	26	21	25	13	23	21	15	21	28	23	19	14	22	20	34	7	18	19	7	15	22
Negative Controls
CodeClass	Name		Accession	HI1D3	HI4D2	HI4D3	HI5D1	HI1D4	HI2D1	HI2D2	HI2D3	HI3D1	HI3D2	HI3D3	HI4D1	HI5D2	HI8D2	HI8D3	HI9D5	HI5D3	HI6D1	HI6D2	HI6D3	HI7D1	HI7D2	HI7D3	HI8D1	HI9D6	HI14D3	HI15D1	HI16D1	HI10D1	HI12D3	HI12D4	HI13D1	HI13D2	HI13D3	HI14D1	HI14D2	HI10D4	HI17D1	HI17D2	HI17D3	HI10D5	HI12D5	HI15D2	HI15D3	HI16D2	HI1D1
Negative	NEG_A(0)		nmiR00810.1	12	21	13	26	23	28	27	14	26	15	17	20	11	15	33	30	6	29	19	12	25	22	18	28	22	28	27	20	21	25	33	13	28	22	14	34	20	14	20	25	4	15	12	9	24	22
Negative	NEG_B(0)		nmiR00817.1	5	15	15	15	20	19	15	8	17	14	14	12	13	31	23	16	24	15	15	16	13	11	23	22	12	23	16	12	16	27	24	10	22	16	12	38	8	10	8	10	1	8	11	3	8	10
Negative	NEG_C(0)		nmiR00828.1	18	27	18	29	28	38	36	12	33	20	18	29	12	25	27	16	18	18	17	16	27	30	23	19	16	31	27	25	30	29	24	13	29	33	21	32	18	12	17	18	3	26	23	8	15	22
Negative	NEG_D(0)		nmiR00818.1	10	13	16	28	33	24	19	10	20	23	20	30	14	23	33	23	3	26	16	9	25	25	27	24	38	17	26	20	34	24	28	22	23	26	26	27	33	25	31	30	7	24	25	12	17	27
Negative	NEG_E(0)		nmiR00803.1	3	8	8	11	15	12	12	9	13	12	4	7	7	11	18	9	5	10	10	18	14	9	19	16	8	14	15	14	12	13	13	6	13	11	10	17	8	7	10	3	2	7	10	2	6	15
Negative	NEG_F(0)		nmiR00823.1	4	10	17	11	14	21	11	14	15	14	15	22	16	22	25	16	16	11	12	12	16	20	32	22	17	21	22	8	12	13	24	15	14	13	19	24	9	22	8	11	1	11	10	3	6	4
Negative	NEG_G(0)		nmiR00827.1	7	14	12	19	10	14	14	7	10	19	12	10	4	11	17	11	10	9	15	13	16	7	11	12	16	18	16	12	16	15	16	13	12	18	13	15	13	14	13	17	2	15	12	9	7	18
Negative	NEG_H(0)		nmiR00805.1	14	21	21	26	11	16	10	14	16	8	21	21	13	14	9	17	6	15	16	17	18	18	16	23	22	16	17	9	25	19	29	10	15	16	16	17	13	15	21	13	3	17	20	7	9	14
Housekeeping genes
CodeClass	Name		Accession	HI1D3	HI4D2	HI4D3	HI5D1	HI1D4	HI2D1	HI2D2	HI2D3	HI3D1	HI3D2	HI3D3	HI4D1	HI5D2	HI8D2	HI8D3	HI9D5	HI5D3	HI6D1	HI6D2	HI6D3	HI7D1	HI7D2	HI7D3	HI8D1	HI9D6	HI14D3	HI15D1	HI16D1	HI10D1	HI12D3	HI12D4	HI13D1	HI13D2	HI13D3	HI14D1	HI14D2	HI10D4	HI17D1	HI17D2	HI17D3	HI10D5	HI12D5	HI15D2	HI15D3	HI16D2	HI1D1
Housekeeping	ACTB		NM_001101.2	10	33	44	44	26	63	52	40	27	36	47	71	20	41	67	34	13	50	45	19	33	75	40	36	32	59	83	32	48	41	58	28	50	46	39	52	14	12	6	5	3	3	8	7	6	2
Housekeeping	B2M		NM_004048.2	19	36	95	66	67	229	100	160	30	38	101	135	30	42	200	85	24	71	176	28	46	141	69	36	119	150	532	112	176	45	47	44	81	237	76	218	30	17	24	24	5	27	95	23	19	35
Housekeeping	GAPDH		NM_002046.3	6	19	20	14	21	24	21	18	14	19	14	20	14	18	25	28	17	16	14	24	15	31	23	23	17	34	42	20	27	15	22	17	16	23	23	24	9	10	15	18	2	6	14	5	8	14
Housekeeping	RPL19		NM_000981.3	12	19	18	21	21	30	20	17	17	25	19	21	16	27	33	16	13	18	28	8	18	25	29	21	13	23	30	14	27	22	18	19	25	23	17	33	17	15	12	9	9	12	12	7	14	15
Housekeeping	RPLP0		NM_001002.3	12	24	28	22	32	37	30	21	23	32	39	29	23	32	37	31	12	27	34	23	21	33	36	20	33	36	31	34	42	30	42	22	27	39	34	34	19	23	16	14	5	17	33	8	14	24
CodeClass	Name		Accession	HI1D3	HI4D2	HI4D3	HI5D1	HI1D4	HI2D1	HI2D2	HI2D3	HI3D1	HI3D2	HI3D3	HI4D1	HI5D2	HI8D2	HI8D3	HI9D5	HI5D3	HI6D1	HI6D2	HI6D3	HI7D1	HI7D2	HI7D3	HI8D1	HI9D6	HI14D3	HI15D1	HI16D1	HI10D1	HI12D3	HI12D4	HI13D1	HI13D2	HI13D3	HI14D1	HI14D2	HI10D4	HI17D1	HI17D2	HI17D3	HI10D5	HI12D5	HI15D2	HI15D3	HI16D2	HI1D1
Endogenous1	hsa-let-7a		nmiR00001.1	22	90	98	64	127	90	131	178	70	59	61	34	128	71	370	210	15	36	201	26	44	157	48	25	131	135	1065	178	409	46	49	104	74	471	106	151	290	176	167	196	6	72	1049	149	34	147
Endogenous1	hsa-let-7b		nmiR00002.1	30	120	342	53	92	87	166	193	81	84	55	48	100	189	205	104	24	42	201	106	47	106	134	107	100	97	700	82	330	60	39	84	55	222	102	127	146	167	96	86	50	50	393	97	26	55
Endogenous1	hsa-let-7c		nmiR00003.1	24	94	93	76	57	77	88	52	68	82	85	73	52	97	118	64	58	79	68	91	69	101	133	112	75	105	143	62	112	75	100	58	74	87	122	130	43	76	66	74	24	44	107	53	73	88
Endogenous1	hsa-let-7d		nmiR00004.1	52	83	183	76	156	104	204	162	68	89	107	51	125	103	327	191	8	56	243	26	82	155	59	36	137	128	943	157	402	93	102	112	79	401	108	162	201	120	97	130	18	74	615	130	29	120
Endogenous1	hsa-let-7e (+++ Risk for higher background signal - interpret with care)		nmiR00005.1	1	1	38.794	6.153	1	1	1	1	1	1	33.639	19.432	1	1	1	1	47.714	1	3.944	1	1	1	1	1	1	1	1	1	1	1	1	1	1	1	1	1	1	1	1	1	1	1	1	1	1	1
Endogenous1	hsa-let-7f		nmiR00006.1	39	60	70	48	78	68	85	58	45	66	57	63	62	63	236	115	40	55	85	40	45	104	64	53	85	114	288	116	138	68	72	53	68	210	86	121	64	41	36	49	10	45	114	34	23	68
Endogenous1	hsa-let-7g		nmiR00007.1	21	78	152	45	111	45	124	60	65	45	60	43	124	48	286	131	14	26	146	27	31	92	36	29	83	101	551	126	289	64	29	88	26	303	78	92	213	199	144	120	15	52	710	123	31	110
Endogenous1	hsa-let-7i		nmiR00008.1	29	125	253	77	136	85	188	180	61	88	89	61	124	108	299	151	25	45	268	64	50	136	82	95	91	118	1120	116	458	84	59	104	66	321	128	131	107	107	108	73	21	38	442	72	13	36
Endogenous1	hsa-miR-1		nmiR00009.1	12	29	29	37	39	32	31	19	23	27	27	34	18	26	42	33	16	36	27	25	23	38	36	27	38	41	38	27	30	39	31	24	35	46	35	37	9	26	30	25	3	7	32	16	22	21
Endogenous1	hsa-miR-100		nmiR00010.1	8	18	31	33	12	25	16	11	18	21	29	22	17	27	30	20	17	21	17	30	33	29	25	14	28	20	22	24	27	26	32	14	17	18	22	33	3	14	3	7	2	7	6	5	7	10
Endogenous1	hsa-miR-101		nmiR00011.1	21	60	101	38	61	42	54	39	44	41	32	37	58	85	132	63	23	28	100	46	39	43	53	51	52	51	197	41	108	61	53	64	34	81	48	59	68	94	72	78	13	36	154	26	39	48
Endogenous1	hsa-miR-103		nmiR00012.1	17	113	107	88	194	102	239	126	89	120	124	80	187	141	654	251	45	58	268	58	77	185	108	94	120	171	1315	139	454	113	96	151	110	578	148	223	268	206	187	165	8	64	1028	145	47	184
Endogenous1	hsa-miR-105		nmiR00014.1	10	15	9	20	17	18	14	6	13	14	8	9	6	14	19	11	13	16	13	13	9	17	13	11	13	16	27	10	13	16	20	10	20	15	21	20	7	13	12	11	1	9	7	7	10	10
Endogenous1	hsa-miR-106a+hsa-miR-17		nmiR00015.1	14	44	47	39	39	30	39	21	38	37	30	42	31	57	75	44	23	30	38	33	42	43	47	43	34	47	86	28	44	44	55	40	33	65	51	60	67	49	42	38	9	34	96	26	21	25
Endogenous1	hsa-miR-106b		nmiR00016.1	28	74	101	27	108	59	97	82	55	83	44	52	80	74	137	69	24	41	104	47	52	73	76	54	57	74	356	53	132	61	61	72	67	128	55	79	152	216	148	127	28	63	320	84	34	120
Endogenous1	hsa-miR-107		nmiR00017.1	12	14	19	10	30	22	28	18	13	20	17	30	17	24	39	22	8	15	25	18	18	27	23	18	15	25	79	14	39	15	29	14	21	46	26	28	38	26	25	30	6	29	66	11	15	30
Endogenous1	hsa-miR-10a		nmiR00018.1	69	99	104	101	99	108	109	74	87	87	122	96	70	120	122	86	77	121	94	119	99	81	117	103	118	103	111	87	109	110	130	87	84	111	100	99	32	67	81	76	10	25	110	35	68	46
Endogenous1	hsa-miR-10b		nmiR00019.1	21	27	30	33	31	37	43	32	27	31	39	29	21	29	39	23	16	26	30	26	23	31	32	37	37	28	34	21	41	33	49	16	23	42	40	32	23	24	21	16	4	27	23	11	13	27
Endogenous1	hsa-miR-1178		nmiR00020.1	4	18	8	9	13	17	23	9	10	14	16	11	11	16	16	15	13	14	9	19	10	16	24	25	10	18	26	15	16	15	21	12	12	16	23	21	7	7	6	11	3	6	7	1	6	15
Endogenous1	hsa-miR-1179		nmiR00021.1	6	24	17	23	20	43	27	11	31	15	30	28	17	41	28	25	32	23	24	26	39	23	36	27	30	25	32	18	17	43	24	20	20	32	23	37	15	22	14	14	5	14	22	9	17	17
Endogenous1	hsa-miR-1180		nmiR00022.1	5	21	15	9	19	18	20	9	25	15	22	13	15	26	25	17	21	17	14	18	19	12	17	29	13	14	25	19	24	17	17	9	16	16	24	25	4	17	10	6	6	8	14	5	8	8
Endogenous1	hsa-miR-1181		nmiR00023.1	9	52	56	45	37	29	34	30	25	41	41	53	33	61	74	43	39	42	33	36	29	51	61	57	30	59	53	28	38	37	56	27	33	69	56	62	10	15	25	19	1	8	21	10	18	14
Endogenous1	hsa-miR-1182		nmiR00024.1	18	19	14	17	38	23	19	13	15	16	26	27	17	21	20	16	12	13	31	17	13	22	17	20	24	13	19	9	21	29	26	12	12	17	25	23	22	15	16	21	2	16	24	8	13	19
Endogenous1	hsa-miR-1183		nmiR00025.1	11	15	19	13	20	29	14	14	17	16	24	30	16	29	18	16	18	18	9	14	12	15	16	10	18	19	21	21	25	21	11	14	22	15	20	27	20	16	11	15	4	18	18	7	15	18
Endogenous1	hsa-miR-1185		nmiR00027.1	6	27	27	36	29	29	26	7	17	20	25	30	18	25	35	26	27	19	15	16	27	29	34	36	25	31	34	19	33	19	29	16	23	24	25	37	3	8	3	16	2	5	10	1	6	7
Endogenous1	hsa-miR-1197		nmiR00028.1	4	14	17	19	17	12	15	10	16	10	11	15	16	19	18	17	11	15	15	19	11	19	22	13	16	21	20	9	12	15	26	14	15	15	19	19	5	11	10	6	1	5	9	5	13	4
Endogenous1	hsa-miR-1200		nmiR00029.1	3	18	24	24	17	13	27	5	16	15	20	13	13	26	27	25	24	22	15	15	16	28	17	19	17	14	30	21	17	22	24	20	23	24	19	17	9	13	11	11	1	10	21	4	10	9
Endogenous1	hsa-miR-1201		nmiR00030.1	9	14	17	23	16	19	16	9	13	11	15	20	14	20	18	23	11	19	24	6	9	20	36	12	17	18	22	11	18	17	15	13	12	24	26	20	9	10	12	12	2	4	12	5	7	6
Endogenous1	hsa-miR-1203		nmiR00032.1	4	18	16	20	9	17	16	10	24	23	14	12	18	12	20	13	16	13	20	10	12	8	23	19	16	18	19	15	14	19	19	8	18	17	25	23	11	13	13	19	1	7	16	9	9	16
Endogenous1	hsa-miR-1204		nmiR00033.1	5	16	16	21	14	18	18	13	8	16	13	21	15	20	34	20	16	15	10	10	16	11	33	20	19	19	28	10	29	13	19	12	16	20	26	27	5	14	11	8	2	5	10	6	2	11
Endogenous1	hsa-miR-1205		nmiR00034.1	3	18	21	9	16	15	15	9	13	18	12	19	18	21	22	16	21	17	21	13	13	25	27	20	17	23	36	15	15	14	15	19	17	16	16	19	3	4	4	6	1	2	4	1	3	5
Endogenous1	hsa-miR-1206		nmiR00035.1	42	81	73	71	77	73	68	50	89	63	79	87	60	94	110	64	78	77	94	98	87	89	91	78	79	101	78	74	97	95	104	61	72	95	111	85	31	43	57	73	9	21	70	28	51	41
Endogenous1	hsa-miR-122		nmiR00039.1	15	28	29	23	24	16	24	4	24	26	35	14	32	26	85	16	16	28	65	27	46	47	54	19	32	43	34	25	43	32	30	40	35	46	24	35	20	73	63	59	1	31	39	9	13	24
Endogenous1	hsa-miR-1225-3p		nmiR00042.1	12	31	26	32	25	20	30	18	18	21	30	22	21	31	40	35	15	16	23	28	20	28	28	34	27	29	43	30	21	19	29	25	30	26	37	28	14	5	10	25	5	14	27	8	14	16
Endogenous1	hsa-miR-1226		nmiR00044.1	13	33	30	26	34	25	27	16	17	23	39	29	22	26	36	24	30	26	27	22	23	34	35	44	33	38	32	35	31	43	25	28	34	34	42	31	9	19	18	18	4	2	18	2	14	13
Endogenous1	hsa-miR-1227		nmiR00045.1	7	17	11	11	18	23	31	16	11	26	24	27	12	22	25	17	19	12	15	12	14	23	22	18	22	21	18	10	25	23	14	18	17	24	27	29	15	10	10	13	9	10	19	7	6	19
Endogenous1	hsa-miR-1228		nmiR00046.1	6	16	13	7	20	14	15	9	10	12	13	17	13	13	18	18	8	10	15	10	13	13	23	21	18	20	16	11	16	14	16	12	12	15	17	19	19	6	13	4	5	7	17	3	10	9
Endogenous1	hsa-miR-1231		nmiR00048.1	9	21	13	19	16	29	18	8	21	24	23	18	7	27	27	17	18	10	6	21	10	25	25	20	18	30	13	18	24	22	24	19	19	18	28	31	9	17	12	13	4	15	20	9	10	24
Endogenous1	hsa-miR-1233		nmiR00049.1	7	16	27	23	21	13	9	11	19	14	12	24	10	34	25	27	12	16	21	21	14	19	35	28	18	21	20	12	19	18	29	23	12	19	18	29	9	10	8	11	1	4	8	5	4	13
Endogenous1	hsa-miR-1236		nmiR00051.1	3	12	21	23	21	13	17	11	12	9	17	16	14	17	16	18	19	23	18	25	19	10	18	20	13	21	20	18	20	16	18	17	24	17	27	28	4	7	6	6	2	4	8	5	1	6
Endogenous1	hsa-miR-124		nmiR00054.1	12	32	30	26	29	28	29	13	29	28	40	43	25	40	53	17	28	30	33	35	24	30	38	29	37	30	33	20	43	32	35	23	24	35	36	46	12	17	15	15	8	12	25	9	14	11
Endogenous1	hsa-miR-1243		nmiR00055.1	11	24	17	22	24	13	22	16	22	16	24	18	17	29	24	17	18	13	13	16	21	27	23	26	25	34	15	13	27	19	26	18	29	18	19	21	10	16	7	19	2	7	15	6	8	14
Endogenous1	hsa-miR-1244		nmiR00056.1	22	21	38	19	32	35	25	16	24	23	32	36	19	28	37	27	24	33	26	29	30	24	56	38	24	42	41	27	36	35	34	32	29	29	43	41	9	18	18	23	4	7	21	11	13	14
Endogenous1	hsa-miR-1245		nmiR00057.1	6	13	11	21	12	17	15	7	8	19	9	13	9	15	21	12	7	9	13	13	8	10	9	16	9	8	20	16	13	13	17	9	16	17	18	19	6	9	9	6	1	7	7	5	3	6
Endogenous1	hsa-miR-1246		nmiR00058.1	1	1	1	1	1	1	1	1	1	1	1	1	1	1	1	1	29.662	1	1	1	1	1	1	1	1	1	1	1	1	1	1	1	1	1	1	1	1	1	1	1	1	1	1	1	1	1
Endogenous1	hsa-miR-1247		nmiR00059.1	3	24	17	17	14	18	19	16	17	21	24	31	11	21	34	16	28	19	21	20	16	19	41	30	18	29	27	23	27	30	25	13	18	19	25	24	2	11	13	18	2	11	8	4	5	15
Endogenous1	hsa-miR-1248		nmiR00060.1	13	14	23	23	12	20	14	7	19	20	26	24	21	21	27	11	10	26	17	20	19	24	38	18	20	25	31	10	25	19	31	17	25	31	24	25	12	16	19	21	4	13	28	7	18	24
Endogenous1	hsa-miR-1250		nmiR00062.1	4	10	17	14	17	17	18	8	15	16	19	19	9	22	21	18	11	10	15	13	16	16	30	20	23	17	17	14	21	23	33	9	15	22	16	18	14	10	16	19	1	8	20	9	10	14
Endogenous1	hsa-miR-1251		nmiR00063.1	7	20	19	21	19	20	22	18	19	16	17	28	11	19	29	19	15	20	25	23	16	23	26	27	21	28	24	17	28	33	21	13	19	13	24	32	10	25	15	16	2	7	10	8	19	13
Endogenous1	hsa-miR-1252		nmiR00064.1	9	14	12	14	16	19	18	7	4	21	11	12	9	19	24	10	15	10	15	14	13	13	16	16	16	12	28	15	25	23	19	11	18	28	19	19	8	21	14	21	4	9	28	8	18	20
Endogenous1	hsa-miR-1253		nmiR00065.1	10	17	20	24	22	23	24	9	15	18	20	13	24	26	31	20	23	19	19	19	13	23	38	24	34	23	26	16	30	25	26	18	14	16	27	26	11	21	24	10	3	12	22	5	8	23
Endogenous1	hsa-miR-1254		nmiR00066.1	18	25	19	27	25	33	37	17	22	35	28	29	15	38	29	13	14	19	23	23	21	29	33	26	29	26	32	18	33	31	33	26	26	26	28	40	18	18	17	26	4	25	31	11	18	33
Endogenous1	hsa-miR-1255a		nmiR00067.1	19	34	38	31	49	37	45	26	36	44	43	40	35	36	39	22	32	41	17	25	25	36	44	40	33	35	42	21	50	36	45	27	22	54	56	53	19	12	7	9	5	18	16	6	7	28
Endogenous1	hsa-miR-1256		nmiR00069.1	6	15	19	13	17	22	13	21	18	13	19	23	12	28	28	20	19	16	17	14	17	15	26	28	20	27	29	20	31	22	22	12	14	19	23	30	6	7	12	16	3	7	9	9	4	11
Endogenous1	hsa-miR-1257		nmiR00070.1	3	14	17	17	14	14	20	4	13	15	17	18	11	26	23	28	17	15	16	12	17	18	26	27	24	22	23	14	22	16	17	9	24	22	19	24	8	13	8	8	2	6	10	3	6	9
Endogenous1	hsa-miR-1258		nmiR00071.2	2	8	12	12	7	13	8	6	15	9	16	14	10	19	15	12	13	16	13	4	9	11	15	14	11	14	19	9	16	12	16	3	7	18	15	21	4	8	7	5	1	9	13	2	1	5
Endogenous1	hsa-miR-1259		nmiR00072.1	6	27	36	31	25	27	27	18	31	35	33	32	22	37	43	28	33	32	30	30	24	45	46	45	24	34	41	15	37	32	24	19	39	40	47	43	7	18	15	15	2	6	26	14	12	13
Endogenous1	hsa-miR-125a-3p (+++ Risk for higher background signal - interpret with care)		nmiR00073.1	1	1	1	1	1	1	1	1	1	1	1	1	1	1	1	1	11.532	1	1	1	1	1	1	1	1	1	1	1	1	1	1	1	1	1	1	1	1	1	1	1	1	1	1	1	1	1
Endogenous1	hsa-miR-125a-5p		nmiR00074.1	14	50	37	15	37	32	36	30	18	25	28	21	43	41	79	33	14	20	56	10	11	29	25	21	31	49	184	39	85	24	17	35	19	109	61	70	41	45	40	25	10	18	93	17	7	24
Endogenous1	hsa-miR-125b		nmiR00075.1	12	62	47	54	29	32	42	32	34	27	39	35	32	46	69	52	15	34	49	29	44	57	52	44	34	51	53	57	77	32	39	46	41	42	54	52	26	32	20	29	7	8	41	19	15	29
Endogenous1	hsa-miR-126		nmiR00076.1	180	608	1354	175	766	234	950	436	348	386	610	127	842	468	1862	893	24	64	1483	181	96	633	162	140	546	628	4138	495	2212	315	139	654	162	2021	419	453	475	929	570	386	48	145	2047	311	73	275
Endogenous1	hsa-miR-1260		nmiR00077.1	21	46	34	19	44	28	47	73	65	50	28	28	56	83	47	32	19	20	72	66	23	52	141	70	24	34	122	19	51	20	21	37	35	45	39	26	70	74	43	53	49	51	74	74	21	53
Endogenous1	hsa-miR-1261		nmiR00078.1	5	22	21	26	21	18	25	17	27	18	20	32	21	18	35	23	24	20	16	21	17	21	25	27	26	31	34	24	38	27	24	14	25	24	32	26	4	5	8	7	1	1	7	6	7	10
Endogenous1	hsa-miR-1262		nmiR00079.1	8	25	17	24	23	25	25	16	22	15	26	21	17	29	33	22	19	29	17	19	26	23	38	35	23	32	25	14	33	35	28	17	26	24	36	32	7	23	8	17	2	13	24	13	6	17
Endogenous1	hsa-miR-1263		nmiR00080.1	13	19	32	30	21	26	31	15	29	21	29	17	28	24	38	18	24	27	18	25	17	25	28	32	27	22	35	20	26	33	26	12	14	34	30	39	6	12	18	18	1	15	8	10	21	7
Endogenous1	hsa-miR-1266		nmiR00083.1	23	33	34	27	34	27	39	24	39	39	33	46	41	59	46	42	36	31	29	33	34	47	45	41	38	42	52	31	48	44	46	29	33	30	60	37	9	15	19	27	5	17	17	7	10	14
Endogenous1	hsa-miR-1268		nmiR00085.1	17	35	36	24	33	34	27	12	28	40	34	32	17	37	40	12	22	25	22	32	27	23	47	21	35	25	41	26	33	30	37	23	24	36	41	34	26	14	23	21	1	13	27	16	12	24
Endogenous1	hsa-miR-1269		nmiR00086.1	11	18	15	13	23	24	19	4	13	26	14	14	4	20	17	9	18	6	13	14	14	18	17	17	20	18	21	9	18	22	16	10	18	27	20	29	20	14	15	12	4	10	17	6	14	19
Endogenous1	hsa-miR-1271		nmiR00088.1	18	24	30	27	30	29	19	11	13	28	33	27	20	39	27	25	23	33	20	29	24	20	35	35	36	33	34	27	39	38	36	23	25	24	36	45	12	13	12	10	3	8	16	4	9	4
Endogenous1	hsa-miR-1272		nmiR00089.1	18	21	22	26	32	35	25	14	20	25	27	36	12	29	36	11	20	24	26	21	22	19	33	32	42	32	35	19	30	31	34	28	27	33	37	28	25	25	19	18	6	20	30	5	22	29
Endogenous1	hsa-miR-127-3p		nmiR00091.1	2	19	12	15	17	10	13	9	20	22	15	15	19	25	27	12	12	22	17	24	9	26	24	21	14	20	21	15	27	15	24	14	18	21	21	29	10	11	10	10	2	4	21	9	8	12
Endogenous1	hsa-miR-1274a		nmiR00092.1	12	57	38	12	28	22	39	52	75	27	26	13	43	83	55	25	14	20	142	73	12	38	125	67	43	13	233	26	115	26	26	48	36	47	30	30	37	88	55	59	33	32	186	46	12	30
Endogenous1	hsa-miR-1274b		nmiR00093.1	38	117	97	23	85	56	57	145	117	59	30	20	88	153	117	59	15	20	255	144	17	68	211	139	46	31	582	49	217	44	22	71	71	84	74	55	72	136	73	70	55	50	201	62	14	40
Endogenous1	hsa-miR-1275		nmiR00094.1	5	22	13	18	16	31	27	7	7	19	27	15	13	25	20	22	17	17	24	24	15	26	23	17	26	25	31	14	33	11	28	19	24	26	24	28	8	16	17	10	2	8	19	6	14	16
Endogenous1	hsa-miR-127-5p		nmiR00095.1	12	21	21	27	33	32	21	15	17	33	28	26	23	32	35	25	20	24	24	20	18	19	30	23	19	33	27	29	29	33	34	15	21	33	38	36	11	10	10	7	3	22	28	9	12	17
Endogenous1	hsa-miR-1276		nmiR00096.1	7	19	14	14	13	26	18	19	17	13	16	9	13	26	28	21	10	22	17	10	13	21	38	13	28	18	20	13	22	18	26	17	26	24	27	28	2	11	15	12	1	8	10	4	7	8
Endogenous1	hsa-miR-1277		nmiR00097.1	10	24	25	32	34	34	33	19	25	28	43	47	29	45	45	28	30	33	33	32	26	31	31	37	31	36	41	23	31	26	48	20	30	28	27	46	6	16	13	12	4	13	19	6	10	12
Endogenous1	hsa-miR-1278		nmiR00098.1	1	15	30	17	25	13	27	15	19	17	16	26	10	33	33	19	17	21	17	20	17	18	28	33	15	18	30	17	13	23	20	18	13	14	27	25	13	10	8	16	1	10	14	6	10	18
Endogenous1	hsa-miR-1279		nmiR00099.1	13	27	38	40	40	31	38	16	30	26	48	31	23	34	32	30	23	27	34	19	25	36	35	27	19	28	42	20	23	33	26	11	27	36	39	40	9	21	18	29	1	10	25	10	13	25
Endogenous1	hsa-miR-128		nmiR00100.1	12	20	24	32	38	27	20	32	40	34	26	30	18	26	39	36	33	33	25	25	29	36	30	20	39	31	60	21	34	29	41	22	34	36	30	27	31	31	26	20	7	14	34	10	12	22
Endogenous1	hsa-miR-1280		nmiR00101.2	5	20	18	19	18	13	14	10	18	9	19	18	8	20	18	14	12	8	13	11	14	10	30	15	19	14	18	12	22	18	25	16	10	22	16	22	11	11	11	15	2	10	13	8	12	13
Endogenous1	hsa-miR-1281		nmiR00102.1	15	15	23	14	12	28	19	10	10	25	22	23	10	22	23	15	9	13	12	17	15	15	21	16	21	19	16	14	23	16	22	12	17	24	28	24	15	18	11	16	4	18	18	2	6	20
Endogenous1	hsa-miR-1282		nmiR00103.1	14	26	26	23	20	28	20	24	19	26	22	31	26	24	36	28	28	24	19	18	28	25	36	39	21	28	25	23	29	32	42	11	22	19	40	42	3	5	14	10	1	6	14	4	15	18
Endogenous1	hsa-miR-1283		nmiR00104.1	1	1	1	1	1	1	1	1	1	1	1	1	1	1	1	1	135.48	1	1	1	1	1	1	1	1	1	1	1	1	1	1	1	1	1	1	1	1	1	1	1	1	1	1	1	1	1
Endogenous1	hsa-miR-1284		nmiR00105.1	12	18	19	15	25	22	17	7	18	14	18	21	17	20	29	20	10	15	17	20	15	20	18	30	20	23	22	18	19	21	22	24	17	21	24	26	3	5	9	6	1	5	13	5	1	9
Endogenous1	hsa-miR-1285		nmiR00106.1	9	29	14	33	27	22	25	12	22	25	30	35	20	33	56	30	25	19	21	26	29	28	46	29	23	34	37	25	35	33	31	22	35	38	35	57	7	8	5	5	2	7	9	3	7	9
Endogenous1	hsa-miR-1286		nmiR00107.1	15	28	21	23	25	26	27	20	17	24	32	20	14	21	34	19	22	15	26	13	27	28	29	38	19	30	31	17	31	28	24	14	30	20	20	38	17	10	19	16	4	8	16	13	11	19
Endogenous1	hsa-miR-1287		nmiR00108.1	15	28	32	17	44	26	27	17	21	36	23	34	26	21	31	23	23	24	26	18	17	23	35	28	29	27	26	29	35	28	26	18	25	34	44	33	9	10	13	9	4	16	21	11	9	14
Endogenous1	hsa-miR-1288		nmiR00109.1	2	10	13	24	9	15	18	7	13	9	20	13	9	20	20	9	14	10	14	22	17	14	26	21	16	21	14	16	20	9	17	6	12	28	15	22	3	10	11	6	3	4	10	2	6	9
Endogenous1	hsa-miR-1289		nmiR00110.1	9	25	28	34	36	27	35	16	27	33	31	29	26	39	32	31	26	39	37	30	31	46	49	51	27	40	36	23	38	29	27	24	26	36	35	27	14	31	18	26	2	10	33	11	22	23
Endogenous1	hsa-miR-1290		nmiR00111.1	1	12	16	10	14	12	9	6	15	16	16	15	13	28	24	16	11	13	11	15	14	17	15	15	10	17	18	15	16	19	17	16	14	14	22	15	3	5	5	6	1	3	8	1	3	4
Endogenous1	hsa-miR-1291		nmiR00112.1	11	22	30	28	21	21	14	12	25	24	18	23	23	39	23	22	19	21	26	22	21	22	28	35	19	23	21	19	36	21	36	13	27	24	32	33	7	21	12	15	3	4	12	9	11	17
Endogenous1	hsa-miR-1292		nmiR00113.1	22	25	15	15	33	26	29	7	21	37	25	27	23	24	26	22	21	19	26	12	31	26	24	21	22	33	27	12	37	35	32	17	26	36	33	30	19	15	14	17	5	18	12	7	13	13
Endogenous1	hsa-miR-1293		nmiR00114.2	4	12	17	16	9	11	12	3	6	13	13	14	13	14	27	15	7	8	12	13	6	11	18	11	11	11	16	9	21	13	18	11	10	11	19	26	1	4	8	11	1	2	9	1	3	5
Endogenous1	hsa-miR-129-3p		nmiR00115.1	3	6	15	10	8	9	15	9	9	14	12	14	11	11	27	8	5	12	8	5	5	10	16	15	11	13	12	7	10	19	11	12	11	8	12	19	1	8	3	4	2	2	6	2	8	6
Endogenous1	hsa-miR-1294		nmiR00116.1	10	21	15	20	21	20	11	9	11	13	18	24	6	28	24	19	11	16	13	13	11	20	23	14	10	19	20	24	29	24	21	12	17	13	27	15	3	13	16	9	2	11	10	6	8	18
Endogenous1	hsa-miR-129-5p		nmiR00118.1	7	16	9	19	23	19	13	8	11	16	13	14	11	13	21	14	13	17	16	10	10	9	13	15	17	13	18	12	21	14	13	6	12	23	19	19	13	16	7	12	5	11	26	10	19	21
Endogenous1	hsa-miR-1296		nmiR00119.1	6	11	12	11	20	27	15	17	13	23	17	25	19	13	23	8	13	18	10	17	12	16	18	12	14	22	17	16	22	11	24	18	14	21	21	21	12	15	11	15	3	18	14	2	9	18
Endogenous1	hsa-miR-1297		nmiR00120.1	39	39	36	56	62	67	73	41	75	57	43	52	45	99	58	58	54	40	36	47	44	46	37	52	137	48	75	41	72	65	71	53	64	51	59	64	31	45	48	37	11	36	53	22	35	43
Endogenous1	hsa-miR-1298		nmiR00121.1	9	16	25	33	23	32	28	16	21	31	26	36	15	26	30	29	17	31	22	22	22	32	51	32	21	26	34	20	33	43	37	19	24	21	34	47	10	14	24	22	5	10	23	13	19	21
Endogenous1	hsa-miR-1299		nmiR00122.1	2	26	22	27	32	14	19	19	22	19	16	27	22	33	38	20	16	30	15	27	33	22	39	43	16	25	31	19	28	23	28	17	17	35	20	34	11	19	11	12	3	20	21	6	15	8
Endogenous1	hsa-miR-1301		nmiR00124.1	13	43	40	40	30	38	26	19	24	35	35	61	28	54	61	50	34	33	39	28	36	42	44	55	43	63	68	25	29	29	33	21	41	44	54	52	9	18	26	14	4	5	19	3	8	14
Endogenous1	hsa-miR-1302		nmiR00125.1	13	15	10	13	20	17	26	11	25	14	16	16	15	6	10	9	12	18	9	13	19	15	20	18	18	14	25	20	16	20	24	13	13	21	23	27	14	10	6	10	2	13	9	5	5	15
Endogenous1	hsa-miR-1303		nmiR00126.1	5	12	11	17	12	14	14	14	10	13	20	17	7	24	22	18	22	13	17	20	11	15	19	16	17	28	20	8	14	19	20	9	11	12	17	20	9	18	9	11	5	5	10	4	14	13
Endogenous1	hsa-miR-1305		nmiR00128.1	9	16	21	12	12	16	25	11	15	17	19	21	20	23	21	19	23	16	17	10	15	17	28	20	25	15	22	12	24	30	27	18	21	28	29	17	10	21	19	21	4	10	23	7	19	21
Endogenous1	hsa-miR-1306		nmiR00129.1	3	13	11	14	8	6	24	8	5	6	15	8	7	9	14	9	8	13	16	13	10	8	15	12	6	12	11	7	17	15	13	6	6	19	12	16	1	6	2	5	1	2	3	2	3	5
Endogenous1	hsa-miR-1307		nmiR00130.1	16	20	18	16	9	18	22	17	18	18	16	15	22	27	17	16	26	12	19	11	21	17	24	13	14	22	20	15	20	16	24	16	13	24	20	24	13	14	14	19	4	4	11	8	9	12
Endogenous1	hsa-miR-1308		nmiR00131.2	12	23	25	22	35	24	19	11	19	29	24	35	20	22	36	16	11	21	17	25	13	17	32	23	29	22	38	20	27	31	23	25	24	28	26	34	9	15	15	8	5	17	22	12	12	11
Endogenous1	hsa-miR-130a		nmiR00132.1	7	12	10	10	16	10	20	16	17	12	17	18	16	20	20	11	12	10	21	13	6	13	13	21	15	17	59	10	18	11	14	15	14	24	17	17	18	21	22	27	1	5	52	11	5	8
Endogenous1	hsa-miR-130b		nmiR00133.1	12	51	40	35	45	38	51	36	32	40	48	43	26	57	97	46	27	34	47	42	48	62	81	58	50	51	109	40	53	46	52	34	40	50	57	54	31	61	39	47	12	14	77	16	34	35
Endogenous1	hsa-miR-132 (+++ Risk for higher background signal - interpret with care)		nmiR00134.1	1	1	1	1	1	1	1	1	1	1	1	1	1	1	1	1	129.636	1	1	1	1	1	1	1	1	1	1	1	1	1	1	1	1	1	1	1	1	1	1	1	1	1	1	1	1	1
Endogenous1	hsa-miR-1321		nmiR00135.1	4	22	12	21	26	17	13	8	22	19	26	19	21	21	20	15	14	30	17	16	5	15	20	26	9	28	16	20	28	21	20	17	24	25	24	29	7	9	9	8	2	10	13	11	11	7
Endogenous1	hsa-miR-1322		nmiR00136.1	4	34	13	23	13	23	25	22	24	23	24	34	24	30	28	29	24	13	26	23	26	28	32	39	32	34	29	25	29	32	27	9	24	42	38	35	10	15	16	14	1	8	20	10	12	10
Endogenous1	hsa-miR-1323		nmiR00137.1	6	16	20	26	18	24	15	6	19	19	23	19	15	25	30	18	14	21	11	20	17	20	30	24	22	21	26	17	28	25	23	12	27	24	28	22	6	6	15	18	1	4	15	4	2	8
Endogenous1	hsa-miR-133a		nmiR00139.1	14	22	17	25	20	32	28	8	24	40	12	18	5	15	31	17	21	22	22	20	22	21	23	32	28	25	38	12	33	31	30	8	24	40	27	30	26	24	15	23	2	12	33	12	13	20
Endogenous1	hsa-miR-133b		nmiR00140.1	8	18	22	21	30	28	25	12	21	26	24	13	11	26	23	20	17	12	15	16	17	17	18	11	23	29	19	20	21	19	30	13	26	36	26	26	16	14	21	12	5	24	35	14	12	36
Endogenous1	hsa-miR-134		nmiR00141.1	15	40	27	37	28	51	44	26	40	34	34	40	25	30	67	27	18	26	25	31	30	37	37	45	33	39	49	24	49	54	28	25	32	41	32	39	32	19	26	28	14	34	29	9	18	29
Endogenous1	hsa-miR-135a		nmiR00142.1	9	9	17	14	18	22	9	8	12	22	13	19	14	11	17	16	14	11	7	7	19	15	19	9	21	17	15	9	13	25	22	8	12	20	13	13	7	7	5	7	2	5	10	4	5	8
Endogenous1	hsa-miR-135b		nmiR00143.1	9	16	21	6	17	21	18	8	20	23	20	19	16	19	22	14	13	16	22	12	14	24	16	23	9	15	16	15	19	24	23	16	12	20	13	16	16	10	13	17	6	10	15	3	7	21
Endogenous1	hsa-miR-136		nmiR00144.1	30	34	55	39	49	42	55	27	42	54	55	37	40	49	64	43	28	42	43	41	24	30	52	50	56	31	89	32	40	45	46	28	42	51	45	52	26	39	40	17	5	13	45	21	13	42
Endogenous1	hsa-miR-137		nmiR00145.1	29	56	47	47	56	69	41	37	44	62	47	45	34	47	65	35	49	51	33	50	42	49	52	43	57	42	73	48	59	59	66	38	42	64	57	49	43	53	47	60	24	43	67	29	57	57
Endogenous1	hsa-miR-138		nmiR00146.1	2	15	16	15	15	13	26	10	15	14	18	19	15	33	27	23	17	19	22	11	17	21	17	22	16	20	19	14	18	24	23	12	16	23	32	29	11	11	16	11	1	15	12	7	10	10
Endogenous1	hsa-miR-139-5p		nmiR00148.1	6	15	13	15	19	14	23	17	10	18	11	13	16	22	23	11	10	13	14	12	14	19	23	17	15	12	33	14	27	13	16	11	14	26	15	23	5	8	8	11	2	5	11	1	4	7
Endogenous1	hsa-miR-140-3p		nmiR00149.1	4	15	22	12	18	19	11	13	11	14	7	15	13	17	16	17	13	12	14	15	14	16	19	12	16	17	24	16	20	19	13	15	11	17	22	19	3	6	6	15	1	4	23	6	9	7
Endogenous1	hsa-miR-140-5p		nmiR00150.1	25	38	48	41	48	52	63	39	46	38	39	35	47	42	71	59	37	53	65	49	45	57	52	39	52	59	112	49	54	41	44	39	55	68	56	57	23	48	57	39	9	14	68	20	26	35
Endogenous1	hsa-miR-141		nmiR00151.1	4	19	25	34	25	16	28	12	14	20	23	24	10	33	22	20	26	25	21	17	18	20	34	27	24	32	29	17	19	24	36	13	16	31	35	28	8	8	9	19	3	7	23	12	10	14
Endogenous1	hsa-miR-142-3p		nmiR00152.1	85	198	1626	91	341	143	369	240	79	170	569	69	258	134	555	214	21	64	1624	310	43	349	150	89	275	304	2088	200	1448	111	124	494	113	844	359	200	128	317	169	188	10	56	1573	123	64	161
Endogenous1	hsa-miR-142-5p		nmiR00153.1	1	1	172.286	1	1	1	23.077	1	1	1	42.341	1	46.762	4.813	67.411	30.568	63.766	1	128.136	37.611	1	1	1	13.507	1	1	537.744	1	156.614	1	1	11.972	1	65.502	1	1	1.341	95.485	34.751	15.99	1	1	205.818	1	1	1
Endogenous1	hsa-miR-143		nmiR00154.1	4	27	18	25	26	26	21	16	16	15	18	21	14	25	41	23	20	18	22	15	20	23	29	24	29	19	54	19	34	18	24	17	20	21	23	34	10	26	22	25	2	11	45	10	11	17
Endogenous1	hsa-miR-144		nmiR00155.1	41	202	1699	27	187	92	134	115	65	118	132	64	62	99	399	109	24	49	250	81	54	136	257	70	136	155	225	111	380	146	54	234	61	190	99	100	70	96	50	87	10	26	71	21	29	99
Endogenous1	hsa-miR-145		nmiR00156.1	19	48	40	37	60	51	35	34	55	42	46	46	60	48	94	48	29	31	49	49	37	43	56	40	67	59	138	40	55	48	47	37	57	69	58	45	34	41	45	27	6	21	85	27	19	21
Endogenous1	hsa-miR-1469		nmiR00158.1	5	16	14	24	12	15	13	15	10	18	21	19	14	12	30	12	13	17	9	20	16	14	22	28	16	25	22	9	14	20	22	8	18	16	18	24	4	6	2	13	1	7	15	12	9	11
Endogenous1	hsa-miR-146a		nmiR00159.1	1	1	1	1	1	1	1	1	1	1	1	1	1	1	1	1	35.116	1	1	1	1	1	1	1	1	1	136.144	1	1	1	1	1	1	1	1	1	1	177.61	44.726	1	1	1	280.868	1	1	1
Endogenous1	hsa-miR-146b-3p		nmiR00160.2	14	14	26	19	17	30	25	11	19	13	20	17	12	21	21	11	20	14	21	14	20	22	16	22	30	29	27	20	19	19	22	17	22	30	18	21	6	9	21	13	2	6	13	4	6	6
Endogenous1	hsa-miR-146b-5p		nmiR00161.1	3	13	18	19	19	15	11	8	16	16	11	14	14	14	21	18	12	14	10	17	20	19	21	15	13	20	24	15	17	10	20	14	17	28	23	30	7	22	16	17	1	8	15	5	4	15
Endogenous1	hsa-miR-147		nmiR00162.1	8	52	45	40	31	35	33	24	37	45	47	52	30	68	57	40	39	25	38	36	36	56	64	52	32	55	74	36	50	36	40	27	28	41	79	60	13	26	18	22	4	17	21	5	12	18
Endogenous1	hsa-miR-1470		nmiR00163.1	9	13	14	15	15	14	23	7	14	13	15	10	14	18	19	14	7	9	13	12	12	15	18	14	9	11	16	14	28	11	23	9	13	14	13	20	11	12	9	15	5	9	22	3	7	16
Endogenous1	hsa-miR-147b		nmiR00165.1	8	11	15	12	12	15	14	8	12	17	12	11	12	22	15	13	13	15	11	10	15	16	15	15	19	18	17	9	14	14	10	9	14	15	18	21	12	6	7	5	3	8	9	6	13	17
Endogenous1	hsa-miR-148a		nmiR00166.1	17	55	65	26	67	53	62	34	44	59	45	32	66	65	118	45	15	26	102	37	19	67	48	38	52	46	279	37	110	44	40	48	43	106	55	56	44	63	36	38	9	25	100	27	6	34
Endogenous1	hsa-miR-148b		nmiR00167.1	31	178	219	137	136	126	153	84	97	172	182	175	115	233	278	179	93	88	186	119	96	203	208	208	98	200	488	103	229	137	131	90	99	219	211	240	62	114	100	61	15	43	209	43	32	56
Endogenous1	hsa-miR-149		nmiR00168.1	3	17	14	11	13	24	19	12	15	13	16	17	13	18	33	24	10	12	24	23	15	19	34	21	24	28	26	14	19	16	20	9	15	22	27	25	3	9	7	11	1	4	12	3	5	7
Endogenous1	hsa-miR-150		nmiR00169.1	18	84	43	31	77	47	79	56	41	35	53	35	96	78	199	125	16	22	147	27	35	139	84	35	99	103	189	111	175	67	26	187	98	258	92	89	69	56	49	68	4	30	77	17	40	104
Endogenous1	hsa-miR-151-3p		nmiR00170.1	13	20	25	16	28	18	43	52	18	20	20	18	29	30	38	28	15	16	40	33	14	35	38	41	25	32	129	17	62	36	16	27	13	48	24	34	25	53	28	22	5	15	103	21	9	16
Endogenous1	hsa-miR-151-5p		nmiR00171.1	7	21	19	9	29	16	29	28	14	23	16	15	22	16	54	32	12	14	54	11	13	38	25	17	23	33	156	32	64	15	11	23	21	77	22	38	54	45	58	37	1	18	141	30	8	43
Endogenous1	hsa-miR-152		nmiR00172.1	8	9	18	32	13	27	21	17	16	7	16	21	14	24	26	20	18	13	21	14	18	22	20	13	22	22	39	18	12	28	26	16	16	32	23	27	11	13	16	9	3	8	21	9	9	10
Endogenous1	hsa-miR-153		nmiR00173.1	5	30	30	31	36	30	33	23	29	36	41	56	18	33	36	23	30	30	38	23	29	37	55	43	27	36	46	20	36	46	34	25	31	35	42	53	14	15	13	28	2	14	32	9	24	19
Endogenous1	hsa-miR-1537		nmiR00174.1	14	42	53	60	51	54	51	30	52	47	55	69	38	54	52	46	38	51	44	46	41	46	55	70	45	52	69	38	65	46	58	29	62	52	57	69	25	36	28	36	13	29	37	19	20	27
Endogenous1	hsa-miR-1538		nmiR00175.1	6	21	19	19	13	26	17	11	14	19	17	29	12	37	32	19	18	19	17	19	19	22	28	28	20	16	33	17	18	28	24	23	26	25	25	26	9	6	18	16	1	11	16	7	12	26
Endogenous1	hsa-miR-1539		nmiR00176.1	5	18	14	17	12	22	21	9	17	25	25	22	17	25	28	18	19	17	26	16	15	21	19	34	16	30	23	16	24	24	27	12	20	18	22	24	8	12	18	17	4	15	25	9	16	25
Endogenous1	hsa-miR-154		nmiR00177.1	14	21	20	14	24	18	17	12	16	25	25	20	19	30	43	22	22	30	23	8	21	26	24	21	20	28	47	26	30	26	29	16	15	23	33	19	6	20	11	19	5	8	22	5	7	17
Endogenous1	hsa-miR-155		nmiR00178.1	12	31	27	34	35	17	32	20	22	35	16	30	24	31	41	33	16	17	15	18	24	39	37	19	50	24	53	13	39	27	40	28	34	37	32	38	22	19	25	19	3	20	25	11	19	18
Endogenous1	hsa-miR-15a		nmiR00179.1	48	100	504	25	168	70	187	104	61	92	123	28	127	84	304	143	28	23	366	66	29	129	69	62	94	130	959	99	477	84	48	171	55	316	122	109	87	156	85	90	18	28	330	40	22	62
Endogenous1	hsa-miR-15b		nmiR00180.1	38	112	287	28	136	55	138	88	72	73	82	33	147	91	218	95	23	29	310	51	27	102	48	51	82	70	984	85	442	54	43	126	64	244	78	98	103	180	127	120	10	40	493	64	27	93
Endogenous1	hsa-miR-16 (+++ Risk for higher background signal - interpret with care)		nmiR00181.1	1	1	1019.1	1	1	1	1	1	1	1	1	1	1	1	608.973	1	33.738	1	288.648	1	1	1	1	1	1	1	1269.19	1	58.602	1	1	1	1	77.186	1	1	1	1	1	1	1	1	1	1	1	1
Endogenous1	hsa-miR-181a		nmiR00183.1	1	1	84.032	1	1	1	1	29.432	1	1	17.192	1	1	1	1	1	21.792	1	100.232	43.432	1	1	1	1	1	1	573.328	1	63.768	1	1	1	1	72.224	1	1	1	1	1	1	1	1	157.616	1	1	1
Endogenous1	hsa-miR-181b+hsa-miR-181d		nmiR00184.1	10	20	19	27	24	37	27	21	22	23	20	31	11	24	30	23	24	27	20	21	30	27	33	28	26	32	41	27	30	28	30	19	31	24	35	28	17	21	22	23	2	12	32	21	15	25
Endogenous1	hsa-miR-181c		nmiR00185.1	11	10	20	22	17	25	13	11	9	12	20	12	9	10	15	17	13	20	17	10	19	13	15	14	19	18	22	16	19	19	24	21	23	22	36	23	8	11	6	10	5	7	14	4	11	22
Endogenous1	hsa-miR-1825		nmiR00188.1	18	29	17	23	37	42	28	25	34	26	39	29	28	31	34	24	39	30	21	37	23	32	36	27	43	29	27	20	34	33	31	23	27	31	36	31	12	18	15	20	6	14	23	11	19	26
Endogenous1	hsa-miR-1827		nmiR00190.1	12	20	16	22	17	22	25	17	19	19	11	21	11	25	29	20	20	23	14	13	14	28	29	26	18	15	27	14	19	33	30	14	23	23	25	32	11	17	16	14	2	14	14	4	15	11
Endogenous1	hsa-miR-183		nmiR00191.1	15	21	25	26	33	29	19	20	26	44	28	25	17	33	23	26	15	30	22	29	25	21	31	27	19	26	36	27	25	31	29	18	26	24	24	31	12	10	13	17	8	8	31	5	10	18
Endogenous1	hsa-miR-184		nmiR00192.1	22	22	21	12	26	27	29	15	19	30	24	19	21	26	29	18	12	21	13	20	21	10	33	22	26	28	23	16	20	31	16	16	28	26	29	26	18	15	15	12	5	12	29	8	8	14
Endogenous1	hsa-miR-185		nmiR00193.1	8	37	35	37	31	33	40	40	19	25	23	24	29	34	45	32	26	21	24	32	22	26	41	25	32	40	86	28	52	30	28	23	36	46	37	22	57	73	59	44	14	17	103	34	19	25
Endogenous1	hsa-miR-186		nmiR00194.1	7	21	23	23	19	14	25	12	29	17	5	22	27	29	32	28	8	18	21	21	19	21	23	23	21	20	76	20	46	23	13	22	20	32	27	23	30	36	41	28	8	7	70	19	7	13
Endogenous1	hsa-miR-187		nmiR00195.1	3	36	10	31	28	38	25	18	25	25	23	24	33	30	47	29	25	20	22	26	25	29	40	27	29	36	27	28	29	39	31	22	36	26	22	36	11	29	23	31	5	15	30	9	18	20
Endogenous1	hsa-miR-188-3p		nmiR00196.1	2	15	15	15	12	13	15	10	9	13	14	21	10	22	27	17	16	14	20	5	17	31	24	24	26	20	33	10	15	20	25	14	13	21	25	21	6	11	15	11	1	6	17	1	4	14
Endogenous1	hsa-miR-188-5p		nmiR00197.1	1	1	1	1	1	1	1	1	1	1	1	1	1	1	1	1	32.61	1	1	1	1	1	1	1	1	1	1	1	1	1	1	1	1	1	1	1	1	1	1	1	1	1	1	1	1	1
Endogenous1	hsa-miR-18a		nmiR00198.1	30	60	88	64	62	74	70	58	62	60	80	61	55	69	89	61	49	83	57	65	68	60	73	91	86	63	112	48	92	74	97	51	75	87	66	80	24	31	48	41	2	15	61	18	29	27
Endogenous1	hsa-miR-18b		nmiR00199.1	5	26	25	27	14	4	29	17	19	17	17	21	14	23	32	20	16	20	22	21	21	19	27	28	18	20	32	15	36	25	25	22	16	19	21	28	19	21	19	12	4	12	27	11	17	12
Endogenous1	hsa-miR-190		nmiR00200.1	4	30	27	22	24	25	20	13	16	21	21	40	18	33	30	25	23	18	23	29	22	21	29	35	31	34	33	20	34	27	41	21	26	24	29	36	7	21	16	17	3	5	16	6	17	8
Endogenous1	hsa-miR-1908		nmiR00201.1	4	19	24	11	14	22	21	19	12	14	20	22	23	33	34	33	13	19	20	25	17	17	25	12	19	19	36	9	23	28	20	12	14	25	21	25	11	11	16	22	4	9	23	9	9	10
Endogenous1	hsa-miR-1909		nmiR00202.1	4	18	21	19	18	19	31	12	21	19	34	23	14	26	35	27	14	24	21	32	23	15	29	25	23	24	21	14	34	35	30	20	22	22	29	28	11	9	13	6	6	9	8	8	12	9
Endogenous1	hsa-miR-190b		nmiR00203.1	6	17	22	22	26	18	30	12	31	22	19	25	21	32	29	19	22	29	30	22	28	35	28	30	22	21	47	12	28	28	28	18	20	24	25	18	10	13	16	14	3	7	15	5	10	12
Endogenous1	hsa-miR-191		nmiR00204.1	26	65	104	43	99	49	97	148	77	75	63	34	92	91	151	66	20	36	171	41	36	86	72	46	58	73	508	83	201	44	40	88	64	191	96	102	91	153	112	145	20	56	402	106	22	108
Endogenous1	hsa-miR-1910		nmiR00205.1	11	16	17	25	16	25	20	11	26	12	18	22	20	9	26	18	15	22	21	16	18	22	26	17	19	22	25	18	36	18	20	16	22	31	12	21	8	21	17	15	5	10	16	4	6	17
Endogenous1	hsa-miR-1911		nmiR00206.1	18	21	23	19	21	17	18	16	22	21	23	26	16	18	26	20	12	17	23	24	13	12	28	18	20	22	28	19	23	25	31	15	17	30	23	26	14	16	13	18	1	10	11	5	8	13
Endogenous1	hsa-miR-1912		nmiR00207.1	9	29	25	33	26	25	31	21	29	26	30	32	22	38	48	36	22	27	25	26	32	28	34	33	34	38	45	20	36	40	35	31	27	35	30	35	9	23	16	16	5	12	18	11	16	10
Endogenous1	hsa-miR-1913		nmiR00208.1	10	22	27	33	17	31	26	18	25	22	31	25	18	29	29	22	25	30	25	17	24	27	43	37	25	30	36	24	27	33	33	21	25	29	34	45	8	20	9	20	4	9	9	7	8	8
Endogenous1	hsa-miR-1914		nmiR00209.1	19	18	14	21	30	19	23	14	25	17	28	25	14	28	38	10	24	24	16	19	15	12	23	24	43	23	29	12	18	26	35	14	23	30	26	26	25	29	24	22	7	19	35	7	18	22
Endogenous1	hsa-miR-1915		nmiR00210.1	7	16	23	20	15	18	13	12	10	38	29	25	14	19	20	13	16	17	13	12	16	25	30	23	37	15	19	13	19	27	23	11	18	25	23	10	14	13	12	19	4	19	11	7	11	16
Endogenous1	hsa-miR-192 (+++ Risk for higher background signal - interpret with care)		nmiR00211.1	1	1	1	1	1	1	1	1	1	1	1	1	1	1	1	1	157.48	1	1	1	1	1	1	1	1	1	1	1	1	1	1	1	1	1	1	1	1	1	1	1	1	1	1	1	1	1
Endogenous1	hsa-miR-193a-3p (+++ Risk for higher background signal - interpret with care)		nmiR00212.1	94.184	65.912	220.032	81.384	66.416	62.784	82.624	15.432	47.048	183.104	213.192	160.496	40.344	72.056	3.032	1	202.792	29.376	63.232	118.432	1	72.128	69.832	129.784	38.8	84.416	81.328	42.624	119.768	13.312	24.136	6.864	19.752	98.224	129.848	66.496	1	20.32	11.112	0.88	1	1	19.616	1	1	1
Endogenous1	hsa-miR-193a-5p		nmiR00213.1	5	14	15	8	11	14	21	9	29	14	19	19	11	25	35	16	24	18	18	11	11	15	27	31	18	19	19	18	15	23	17	14	19	19	24	23	5	7	10	10	2	9	13	7	9	8
Endogenous1	hsa-miR-193b		nmiR00214.1	5	18	19	22	25	21	26	21	18	24	20	30	14	26	24	25	17	23	16	15	26	23	28	34	22	28	20	23	24	12	25	17	29	24	34	35	7	17	18	12	6	10	18	3	13	17
Endogenous1	hsa-miR-194		nmiR00215.1	3	15	14	12	17	17	12	9	14	10	8	15	5	16	25	16	10	11	12	15	10	15	23	16	17	14	27	9	18	15	24	4	18	18	16	22	3	7	14	13	1	6	12	3	4	8
Endogenous1	hsa-miR-195		nmiR00216.1	8	27	24	28	35	26	27	23	20	23	21	40	22	31	30	26	15	24	28	25	25	37	24	38	25	23	44	21	27	21	24	18	28	27	29	36	5	13	12	9	2	5	23	4	15	5
Endogenous1	hsa-miR-196a (+++ Risk for higher background signal - interpret with care)		nmiR00217.1	1	1	13.286	1	1	1	1	1	18.929	1	2.341	1	29.762	107.813	21.411	69.568	180.766	1	1	43.611	1	1	1	55.507	0.275	1	1	1	1	1	1	1	1	1	1	1	1	1	1	1	1	1	1	1	1	1
Endogenous1	hsa-miR-196b		nmiR00218.1	7	21	23	12	18	21	20	22	21	19	20	27	16	21	31	24	16	11	14	28	19	19	20	31	17	28	27	24	33	25	30	28	24	31	17	31	6	5	7	3	1	2	3	2	8	5
Endogenous1	hsa-miR-197		nmiR00219.1	5	26	19	19	21	20	29	29	26	28	23	17	30	38	64	37	12	14	32	13	14	38	36	30	30	38	123	34	46	17	28	15	32	49	34	22	23	16	16	9	5	10	27	16	4	15
Endogenous1	hsa-miR-1973		nmiR00689.1	21	18	21	24	24	22	32	11	19	16	34	29	22	30	19	17	15	24	16	20	15	20	30	18	23	21	25	13	20	15	30	12	20	31	26	36	18	19	16	9	5	10	25	10	14	18
Endogenous1	hsa-miR-1974		nmiR00690.1	5	10	11	18	17	20	22	13	11	14	15	18	13	8	22	21	14	18	17	15	12	9	16	21	16	17	29	8	14	19	23	9	17	17	13	23	10	11	10	13	2	6	23	6	2	11
Endogenous1	hsa-miR-1975		nmiR00691.1	16	95	95	32	109	63	104	77	50	51	23	25	77	59	218	114	13	30	73	20	46	106	97	23	59	99	187	110	130	63	32	107	77	179	49	106	63	70	52	45	6	43	57	26	29	83
Endogenous1	hsa-miR-1976		nmiR00692.1	2	7	14	11	4	9	15	5	7	8	15	15	4	14	15	12	10	8	6	7	15	10	9	14	7	9	14	4	10	21	14	4	12	20	16	11	8	8	7	19	2	13	10	5	13	12
Endogenous1	hsa-miR-1977		nmiR00693.1	16	29	20	23	24	22	23	22	15	28	27	18	12	23	22	19	21	18	16	20	17	20	22	21	14	29	28	21	34	18	30	17	18	28	36	27	21	14	21	15	6	10	19	12	18	14
Endogenous1	hsa-miR-1978		nmiR00694.1	6	8	16	17	22	11	24	18	17	12	13	16	16	16	28	19	23	21	19	15	22	22	33	21	17	29	21	10	23	14	18	11	17	25	27	21	8	14	13	15	1	10	19	9	16	12
Endogenous1	hsa-miR-1979		nmiR00695.1	2	27	24	16	19	18	18	15	15	21	29	26	21	24	37	21	14	20	29	19	18	27	26	31	25	24	33	17	29	19	27	20	30	30	21	32	11	10	13	11	1	4	9	9	8	8
Endogenous1	hsa-miR-198		nmiR00220.1	4	23	20	24	26	24	21	5	15	24	22	32	25	30	36	23	13	14	15	19	20	24	23	24	21	17	29	20	28	17	36	16	14	19	32	19	14	17	11	15	1	5	16	11	16	18
Endogenous1	hsa-miR-199a-3p+hsa-miR-199b-3p		nmiR00221.1	32	111	220	45	200	80	210	106	89	105	133	54	149	147	468	270	22	31	285	49	32	125	55	61	137	142	835	145	505	98	55	103	48	327	122	155	115	187	135	85	9	34	406	64	40	66
Endogenous1	hsa-miR-199a-5p		nmiR00222.1	6	34	23	20	33	19	39	31	25	20	28	29	19	29	59	43	22	16	43	12	19	29	19	22	32	18	112	27	46	25	23	14	27	34	27	36	70	66	48	43	6	33	111	34	16	27
Endogenous1	hsa-miR-199b-5p		nmiR00223.2	7	42	32	27	28	26	21	13	28	21	21	24	13	43	43	23	20	26	29	32	22	27	30	28	22	27	33	14	22	32	28	16	19	27	38	43	6	16	17	12	6	8	24	18	9	20
Endogenous1	hsa-miR-19a		nmiR00224.1	9	24	22	19	41	21	25	20	21	25	17	17	22	38	47	42	17	26	28	14	9	21	25	35	17	23	80	22	25	15	26	25	12	29	24	29	25	35	22	21	3	10	61	10	15	29
Endogenous1	hsa-miR-19b		nmiR00225.1	76	200	270	115	226	135	229	130	157	143	126	121	188	237	391	211	94	101	318	116	112	176	178	134	178	186	902	161	349	178	146	207	169	311	180	204	267	469	328	219	44	80	907	92	108	158
Endogenous1	hsa-miR-200a		nmiR00226.1	13	19	21	22	22	19	24	16	22	16	14	20	21	38	23	12	21	20	13	31	29	21	32	36	19	24	50	18	25	23	20	15	21	15	18	28	14	13	15	19	5	9	5	3	12	11
Endogenous1	hsa-miR-200b		nmiR00227.2	12	19	10	21	24	23	16	12	21	23	23	24	20	24	26	16	17	12	13	27	21	24	16	26	16	24	23	22	29	19	25	13	11	30	30	18	5	22	21	16	1	16	21	9	9	11
Endogenous1	hsa-miR-200c		nmiR00228.1	15	28	29	22	26	14	29	18	20	24	32	23	20	33	33	28	25	21	21	26	18	34	29	27	31	24	37	15	24	30	26	17	22	37	25	37	8	14	18	18	2	7	25	6	3	15
Endogenous1	hsa-miR-202		nmiR00229.1	8	27	39	29	27	22	26	13	20	31	22	34	13	32	46	43	28	27	22	31	19	42	29	32	24	39	31	20	37	26	22	26	21	33	49	49	9	20	21	22	1	7	23	5	14	19
Endogenous1	hsa-miR-203		nmiR00230.1	20	43	28	30	45	38	41	25	39	40	42	35	28	48	40	30	26	34	28	34	27	28	40	33	36	36	40	23	36	40	56	29	24	40	36	42	29	22	26	22	7	18	26	16	24	31
Endogenous1	hsa-miR-204		nmiR00231.2	51	49	50	71	82	82	69	39	62	52	74	69	27	49	45	35	37	27	30	41	26	50	55	43	44	70	70	40	53	47	57	41	39	66	72	67	12	10	18	18	7	15	22	6	16	19
Endogenous1	hsa-miR-205		nmiR00232.1	12	18	27	36	38	32	24	17	22	32	30	22	21	28	33	10	19	19	23	25	23	26	25	29	40	25	38	17	25	27	27	20	23	28	20	35	17	12	14	26	2	12	28	10	22	36
Endogenous1	hsa-miR-2052		nmiR00696.1	10	18	21	10	12	11	17	11	12	19	24	11	20	27	16	19	8	20	14	22	14	24	24	21	15	32	16	12	17	22	23	7	19	23	27	26	12	8	11	6	1	11	13	3	11	13
Endogenous1	hsa-miR-2053		nmiR00697.1	17	32	23	16	34	32	28	17	24	31	28	29	24	33	27	19	17	29	23	19	17	32	38	29	25	32	24	22	31	33	39	15	28	26	37	42	25	13	15	20	5	15	26	6	14	20
Endogenous1	hsa-miR-2054		nmiR00698.1	15	32	41	37	40	21	36	17	28	33	39	38	13	30	39	38	37	36	29	36	37	35	36	40	34	38	36	23	36	23	31	37	40	39	45	48	18	26	21	31	4	16	22	10	17	13
Endogenous1	hsa-miR-206		nmiR00233.1	1	1	30.032	21.384	1	1	1	1	1	1	47.192	40.496	1	1	1	1	46.792	1	1	2.432	1	1	1	1	1	1	1	1	1	1	1	1	1	1	1	1	1	1	1	1	1	1	1	1	1	1
Endogenous1	hsa-miR-208a		nmiR00234.1	28	40	41	35	42	49	40	36	34	38	40	53	30	28	35	42	25	33	30	36	23	34	36	32	49	52	31	36	54	35	54	23	38	48	29	34	28	28	22	27	4	11	14	12	6	25
Endogenous1	hsa-miR-208b		nmiR00235.1	7	28	27	21	24	24	20	15	24	28	25	32	13	21	24	16	30	23	19	25	15	17	34	21	20	35	23	24	27	28	35	15	24	29	26	28	29	16	16	22	7	22	24	9	17	19
Endogenous1	hsa-miR-20a+hsa-miR-20b (+++ Risk for higher background signal - interpret with care)		nmiR00236.1	1	1	341.922	1	1	1	1	1	1	1	52.407	1	10.974	8.551	455.297	108.936	21.882	1	228.872	1	1	1	1	1	1	1	944.888	1	242.378	1	1	1	1	119.954	1	1	209.407	112.095	1	1	1	1	384.686	1	1	1
Endogenous1	hsa-miR-21		nmiR00238.1	97	209	386	66	324	152	516	427	170	222	129	32	331	195	602	218	10	54	916	319	69	237	193	256	218	167	1819	201	1029	150	101	368	127	567	168	204	242	561	303	234	81	93	962	103	63	124
Endogenous1	hsa-miR-210		nmiR00239.1	3	6	14	11	16	19	15	8	21	16	7	14	19	15	14	15	7	14	7	13	9	12	14	13	19	15	11	12	14	14	14	11	13	13	10	11	9	13	15	6	3	8	7	7	7	4
Endogenous1	hsa-miR-211		nmiR00240.1	8	10	21	23	25	18	21	14	16	23	18	20	11	25	27	15	18	18	14	18	13	28	27	29	10	26	20	17	19	18	24	19	27	31	27	30	7	13	12	10	3	12	11	5	5	13
Endogenous1	hsa-miR-2110		nmiR00699.1	4	19	27	20	14	18	20	13	19	26	18	23	21	36	26	21	15	23	14	34	24	30	30	39	20	24	16	15	20	17	23	20	23	15	38	30	11	10	21	15	5	8	13	8	14	16
Endogenous1	hsa-miR-2113		nmiR00700.1	8	27	28	36	28	21	30	14	24	18	42	32	21	28	18	26	22	17	26	21	31	32	33	16	22	37	39	22	26	36	27	20	19	27	37	25	12	14	18	10	2	3	16	8	15	18
Endogenous1	hsa-miR-2114		nmiR00701.1	9	27	30	23	15	17	18	16	16	11	26	24	14	24	23	23	22	21	17	23	22	14	23	25	23	19	23	24	31	32	19	20	29	34	28	19	6	24	14	18	6	7	20	7	14	18
Endogenous1	hsa-miR-2115		nmiR00702.1	6	15	17	20	27	31	24	10	16	29	31	24	14	18	20	13	11	18	21	8	16	12	19	16	25	23	21	16	34	16	23	16	19	28	21	21	21	13	15	10	3	7	15	5	14	17
Endogenous1	hsa-miR-2116		nmiR00703.1	3	12	15	13	9	20	19	7	11	13	9	12	7	17	24	17	12	18	14	16	9	15	18	12	13	12	17	15	19	12	18	10	12	16	11	19	4	8	8	11	3	2	12	4	11	17
Endogenous1	hsa-miR-2117		nmiR00704.1	12	18	20	16	33	34	22	6	20	32	27	22	22	20	23	18	18	27	13	22	14	19	30	31	16	9	30	16	22	28	31	9	20	31	26	20	33	30	18	26	6	33	32	18	21	27
Endogenous1	hsa-miR-212		nmiR00241.1	3	26	31	21	25	16	18	17	20	23	28	40	19	37	37	34	26	24	17	21	27	25	33	35	20	28	28	20	21	26	22	10	20	29	57	42	4	16	13	16	2	9	13	10	13	15
Endogenous1	hsa-miR-214		nmiR00242.1	3	12	20	11	18	16	14	19	10	17	11	16	15	21	15	15	15	19	11	17	18	22	20	21	10	18	19	9	20	16	18	9	12	19	18	15	3	17	10	6	2	8	16	6	7	6
Endogenous1	hsa-miR-215		nmiR00243.1	5	19	30	21	28	31	22	20	21	24	24	23	16	35	40	27	24	30	30	24	29	25	26	42	21	17	38	26	27	28	28	10	21	32	27	31	17	19	20	11	2	8	16	14	19	20
Endogenous1	hsa-miR-216a		nmiR00244.1	6	29	24	23	21	20	23	21	24	26	31	11	26	39	37	19	15	20	24	28	19	27	40	31	24	38	21	15	25	29	35	19	25	21	32	20	20	17	20	19	1	7	23	10	18	21
Endogenous1	hsa-miR-217		nmiR00246.1	4	17	19	14	25	19	19	12	23	22	23	20	29	19	27	19	15	21	22	27	19	17	28	26	21	21	36	20	19	30	28	19	17	25	30	31	5	16	16	17	6	10	27	7	14	18
Endogenous1	hsa-miR-218		nmiR00247.1	9	31	24	27	24	32	26	15	17	28	31	31	23	31	47	32	32	27	29	27	18	38	40	45	33	32	29	32	33	35	48	18	24	45	40	48	9	23	13	18	7	12	24	9	16	18
Endogenous1	hsa-miR-219-1-3p		nmiR00248.1	6	26	19	23	22	25	18	18	11	25	32	31	22	47	37	30	30	26	18	21	17	26	31	26	21	33	29	13	25	20	28	10	24	23	31	32	7	13	13	12	5	3	16	9	3	12
Endogenous1	hsa-miR-219-2-3p		nmiR00249.1	4	27	19	24	22	20	22	9	20	12	21	25	18	20	21	27	15	18	20	24	23	19	30	29	21	25	29	17	22	21	33	23	17	26	25	35	8	8	16	15	1	6	16	9	10	10
Endogenous1	hsa-miR-219-5p		nmiR00250.1	5	15	25	35	22	29	28	9	32	22	36	26	31	27	34	32	22	32	29	31	27	28	36	37	23	32	29	18	35	33	29	15	22	28	36	46	22	21	12	14	5	17	17	9	15	12
Endogenous1	hsa-miR-22		nmiR00251.1	17	48	60	28	45	30	56	57	42	37	40	35	45	56	73	41	24	30	72	58	26	58	48	55	45	53	222	36	73	40	43	41	54	91	57	50	101	147	77	60	31	46	245	86	14	64
Endogenous1	hsa-miR-220a		nmiR00252.1	13	23	26	15	24	30	12	16	22	18	26	22	14	27	32	23	19	19	27	17	23	26	32	33	27	25	46	17	34	27	38	20	17	28	26	23	5	26	14	11	8	8	13	11	9	20
Endogenous1	hsa-miR-220b		nmiR00253.1	12	19	17	16	20	18	18	6	16	23	24	25	22	20	26	18	11	18	19	20	15	15	28	17	17	14	18	20	23	18	21	17	23	26	24	27	5	10	7	9	1	2	15	3	8	12
Endogenous1	hsa-miR-220c		nmiR00254.1	12	21	18	23	13	17	26	12	18	18	26	25	9	17	24	14	14	20	12	20	20	15	32	34	26	21	34	20	24	23	27	13	18	28	27	31	16	11	12	24	2	5	14	7	12	13
Endogenous1	hsa-miR-221		nmiR00255.1	33	73	83	43	163	79	272	221	101	77	61	36	145	87	311	149	21	36	199	45	33	114	61	58	87	115	1403	115	409	94	61	142	83	411	82	116	192	208	179	116	24	53	585	98	34	95
Endogenous1	hsa-miR-222		nmiR00256.1	20	26	34	20	54	34	51	29	23	28	28	36	31	45	52	42	14	19	47	25	20	44	25	27	41	37	109	24	51	22	42	40	27	69	41	39	51	40	32	26	7	27	61	21	15	26
Endogenous1	hsa-miR-223		nmiR00257.1	248.23	535.89	1235.54	96.23	1294.52	342.23	1638.53	716.54	498.81	574.88	811.49	101.12	1092.18	785.57	3410.79	1396.52	110.74	33.22	2760.04	258.79	0.61	892.16	154.54	199.23	762.75	870.77	7624.16	1236.03	3406.46	451.39	44.67	1100.08	423.44	3523.78	557.31	842.87	772.49	1398.65	1116.39	614.1	27.6	149.31	3619.02	534.73	108.01	461.75
Endogenous1	hsa-miR-224		nmiR00258.1	22	16	23	24	25	30	29	20	19	28	25	33	18	22	28	18	20	18	15	13	20	13	26	20	27	25	31	23	21	26	35	9	20	30	32	29	23	22	25	19	5	20	33	10	18	29
Endogenous1	hsa-miR-2276		nmiR00705.1	16	24	18	18	20	28	19	9	25	27	32	28	20	26	26	16	19	24	24	12	21	20	28	21	18	23	15	12	22	24	23	16	14	18	34	27	24	23	29	24	8	16	38	12	21	31
Endogenous1	hsa-miR-2277		nmiR00706.1	4	25	18	16	12	16	21	15	13	14	11	17	13	15	26	21	15	15	19	13	23	22	24	19	10	16	21	16	14	14	27	10	15	21	17	16	5	11	11	11	3	8	15	3	10	12
Endogenous1	hsa-miR-2278		nmiR00707.1	4	27	18	24	20	20	17	22	18	21	19	18	11	25	35	31	14	29	33	19	25	33	34	36	33	22	25	23	24	28	22	16	15	31	28	25	9	10	13	13	2	5	13	6	10	6
Endogenous1	hsa-miR-23a		nmiR00259.1	34	111	131	43	167	88	190	124	65	89	96	42	107	71	298	147	17	33	255	45	34	177	69	37	110	136	851	163	344	88	54	151	70	475	86	141	92	87	76	76	6	33	262	47	30	61
Endogenous1	hsa-miR-23b		nmiR00260.1	13	19	20	24	33	37	38	22	20	25	26	21	25	35	58	26	15	18	38	23	24	49	25	22	31	35	104	31	44	35	29	18	28	62	45	39	20	22	20	16	4	15	62	14	15	26
Endogenous1	hsa-miR-24		nmiR00261.1	34	141	99	51	221	112	282	132	93	115	79	51	192	134	495	253	14	33	305	56	42	199	48	37	160	120	1284	161	398	114	56	152	78	483	88	138	267	269	214	152	23	96	862	133	41	117
Endogenous1	hsa-miR-25		nmiR00262.1	27	78	429	29	87	46	89	79	54	73	60	23	63	119	144	61	14	21	146	27	27	60	79	33	67	62	431	63	195	63	43	83	54	165	54	65	188	150	111	96	22	58	232	55	22	80
Endogenous1	hsa-miR-26a (+++ Risk for higher background signal - interpret with care)		nmiR00263.1	1	1	279.954	1	1	1	77.103	1	1	1	1	1	327.318	1	1491.33	359.552	91.674	1	1013.1	1	1	1	1	1	1	1	5954.22	1	1117.15	1	1	131.508	1	1496.18	1	1	1	421.415	139.589	1	1	1	2258.3	1	1	1
Endogenous1	hsa-miR-26b		nmiR00264.1	23	52	66	27	41	27	40	21	32	30	26	38	35	43	89	54	29	16	49	13	29	42	34	20	43	30	103	37	64	31	38	38	26	52	35	37	31	64	48	29	5	13	96	20	18	32
Endogenous1	hsa-miR-27a		nmiR00265.1	4	14	12	12	22	15	18	13	28	10	11	11	19	18	55	36	9	9	23	11	12	21	11	9	19	25	69	19	30	14	22	17	7	37	18	19	35	36	39	20	1	15	99	15	8	28
Endogenous1	hsa-miR-27b (+++ Risk for higher background signal - interpret with care)		nmiR00266.1	1	1	1	1	1	1	1	1	1	1	1	1	1	1	1	1	2305.92	1	1	1	1	1	1	1	1	1	1	1	1	1	1	1	1	1	1	1	1	1	1	1	1	1	1	1	1	1
Endogenous1	hsa-miR-28-3p		nmiR00267.1	2	10	10	8	11	18	16	6	10	16	16	18	10	14	18	22	16	9	14	18	13	13	16	20	14	11	23	6	12	10	16	8	13	16	20	22	10	8	6	3	1	7	8	3	4	10
Endogenous1	hsa-miR-28-5p		nmiR00268.1	4	15	26	13	15	11	15	17	13	14	21	19	11	15	27	14	15	17	16	14	14	19	19	21	18	21	32	19	15	22	20	16	11	22	20	15	10	9	13	11	1	3	14	3	2	2
Endogenous1	hsa-miR-296-3p		nmiR00269.1	1	6	11	13	12	9	7	3	10	6	10	10	8	11	15	13	7	7	7	9	9	13	10	18	5	10	16	7	5	7	13	11	16	10	10	9	1	1	2	6	1	3	3	3	2	4
Endogenous1	hsa-miR-296-5p		nmiR00270.1	4	13	12	22	18	14	21	20	20	16	23	21	16	18	41	19	15	20	15	21	25	25	19	22	16	24	33	16	19	26	27	15	22	30	19	22	21	9	12	15	4	12	27	12	10	16
Endogenous1	hsa-miR-297		nmiR00271.1	3	14	17	17	17	11	20	10	14	12	14	15	20	15	20	13	15	19	21	14	13	13	16	22	14	19	21	9	25	10	12	9	16	13	20	23	7	12	9	10	1	7	19	3	4	9
Endogenous1	hsa-miR-298		nmiR00272.1	5	27	27	23	23	25	32	21	32	27	18	24	16	26	32	23	14	26	29	33	18	37	41	34	18	36	28	15	30	34	39	16	23	17	30	29	10	19	10	11	2	12	17	9	10	15
Endogenous1	hsa-miR-299-3p		nmiR00273.2	5	16	20	23	25	23	22	18	22	25	27	30	23	37	34	28	21	21	29	28	20	26	36	33	22	38	38	21	27	30	30	13	28	26	33	31	12	7	12	12	3	7	16	6	11	10
Endogenous1	hsa-miR-299-5p		nmiR00274.1	7	6	16	20	24	18	24	15	23	18	18	17	6	24	22	18	17	11	22	11	16	17	32	25	14	20	26	15	20	30	18	14	17	15	31	23	10	15	11	13	1	10	13	5	7	13
Endogenous1	hsa-miR-29a		nmiR00275.1	26	47	77	24	82	38	51	37	46	36	43	32	60	52	98	53	26	23	93	45	21	53	51	30	54	36	259	33	126	43	29	61	34	113	39	50	45	102	85	52	9	29	134	31	9	50
Endogenous1	hsa-miR-29b		nmiR00276.1	8	19	17	15	22	24	29	12	10	13	20	15	16	20	24	15	25	24	17	13	14	20	23	22	31	14	46	14	17	25	23	14	11	30	20	23	23	19	16	14	3	13	27	9	8	22
Endogenous1	hsa-miR-29c		nmiR00277.1	38	51	60	22	62	37	68	61	42	56	45	18	38	42	68	27	11	29	92	47	28	44	38	48	49	43	240	42	99	32	30	49	32	70	50	35	26	59	28	31	9	10	74	13	6	19
Endogenous1	hsa-miR-300		nmiR00278.1	30	50	50	36	48	49	43	29	35	50	60	55	32	42	36	40	33	43	42	57	34	38	41	42	30	43	46	38	44	57	62	43	42	59	46	63	32	35	27	40	7	56	27	12	29	28
Endogenous1	hsa-miR-301a		nmiR00279.1	20	55	42	58	62	73	87	43	52	53	36	46	40	58	105	81	41	47	62	27	66	79	66	60	71	71	145	50	74	70	87	62	47	99	63	79	37	38	35	33	5	21	66	19	20	42
Endogenous1	hsa-miR-301b		nmiR00280.1	7	23	17	23	17	21	23	17	22	17	20	18	14	28	29	19	25	9	18	20	13	15	34	24	22	25	40	17	24	19	34	9	18	27	26	24	9	10	13	16	2	4	20	6	10	13
Endogenous1	hsa-miR-302a		nmiR00281.1	2	19	11	21	19	20	18	11	19	23	23	20	9	21	18	22	9	19	16	19	20	19	27	20	15	23	19	21	14	19	34	19	15	21	27	30	8	9	4	10	5	7	14	4	4	13
Endogenous1	hsa-miR-302b		nmiR00282.1	7	40	39	22	26	26	30	18	19	37	29	30	19	36	44	26	21	29	23	32	28	28	44	37	25	30	33	20	34	24	25	23	36	36	30	37	13	10	16	17	3	6	24	14	15	14
Endogenous1	hsa-miR-302c		nmiR00283.1	7	85	85	54	63	52	79	32	57	83	78	107	58	108	118	67	61	71	51	64	53	104	106	137	58	107	100	53	71	71	98	43	53	85	127	150	27	41	33	39	9	33	33	28	26	47
Endogenous1	hsa-miR-302d		nmiR00284.1	3	18	20	14	20	18	19	11	16	26	14	14	19	25	20	13	13	16	21	18	14	19	17	21	22	20	14	10	25	26	32	6	13	19	22	17	12	14	19	23	11	14	23	4	16	19
Endogenous1	hsa-miR-302e		nmiR00285.1	4	25	27	30	18	27	22	21	23	20	28	26	24	49	35	30	24	21	28	31	11	34	34	41	19	45	39	24	29	28	44	14	26	41	49	38	16	17	30	11	2	14	13	8	12	11
Endogenous1	hsa-miR-302f		nmiR00286.1	13	17	28	17	25	29	22	18	18	35	25	24	15	24	29	22	18	19	20	25	15	17	24	35	27	32	28	27	25	28	31	13	16	23	23	26	9	15	17	11	2	10	15	12	12	17
Endogenous1	hsa-miR-30a		nmiR00287.1	31	72	76	40	82	51	84	98	50	45	60	41	56	86	87	47	42	29	209	121	39	68	108	92	73	44	186	39	113	68	47	79	68	92	60	61	42	68	69	64	12	25	88	34	18	48
Endogenous1	hsa-miR-30b		nmiR00288.1	40	100	65	36	131	61	127	118	94	81	64	33	106	102	365	169	30	36	190	40	34	140	60	46	93	128	781	121	249	57	63	130	93	342	85	131	168	136	150	150	6	67	452	89	37	116
Endogenous1	hsa-miR-30c		nmiR00289.1	7	36	36	26	40	26	36	23	36	20	28	26	21	36	73	41	25	25	44	27	30	29	40	40	39	33	127	17	60	31	33	26	33	64	42	42	14	25	33	34	4	12	51	12	10	34
Endogenous1	hsa-miR-30d		nmiR00290.1	27	33	40	33	47	44	44	59	44	50	42	35	39	66	99	46	22	30	45	46	25	40	64	46	56	55	160	42	76	49	37	26	38	87	41	65	47	62	41	48	13	22	72	28	19	42
Endogenous1	hsa-miR-30e		nmiR00291.1	16	46	76	39	65	56	69	53	48	54	63	42	53	64	85	48	29	25	88	77	29	49	68	61	51	61	140	50	82	52	36	51	41	80	49	39	50	75	35	33	12	37	79	20	19	34
Endogenous1	hsa-miR-31		nmiR00292.1	7	20	23	22	34	33	26	18	26	25	25	30	21	25	43	25	21	11	24	20	23	26	29	28	25	36	27	18	37	28	32	25	33	26	28	37	14	22	16	28	6	15	31	7	12	22
Endogenous1	hsa-miR-32		nmiR00293.2	1	1	1	1	1	1	1	1	1	1	1	1	1	1	1	1	13.818	1	1	1	1	1	1	1	1	1	1	1	1	1	1	1	1	1	1	1	1	1	1	1	1	1	1	1	1	1
Endogenous1	hsa-miR-320a		nmiR00294.2	7	74	74	73	55	66	62	62	44	67	83	84	43	106	134	67	60	64	66	75	57	84	114	125	62	101	112	57	83	61	80	47	49	77	100	122	14	43	33	29	9	17	56	14	22	36
Endogenous1	hsa-miR-320b		nmiR00295.1	7	26	16	28	15	20	28	14	15	20	19	22	16	17	32	21	21	20	16	18	14	22	34	35	28	23	40	12	25	18	29	13	21	25	32	24	6	6	15	21	1	4	14	4	6	11
Endogenous1	hsa-miR-320c (+++ Risk for higher background signal - interpret with care)		nmiR00296.1	1	1	1	1	1	1	1	1	1	1	1	1	1	1	1	1	653.434	1	1	1	1	1	1	1	1	1	1	1	1	1	1	1	1	1	1	1	1	1	1	1	1	1	1	1	1	1
Endogenous1	hsa-miR-320d		nmiR00297.2	3	22	17	22	20	24	23	18	28	20	17	19	17	27	32	29	22	19	9	15	24	21	30	21	16	20	47	19	33	18	17	17	14	30	21	32	3	15	9	17	2	6	17	3	9	13
Endogenous1	hsa-miR-323-3p		nmiR00298.1	4	29	22	35	24	34	30	20	29	24	25	27	21	30	38	26	30	23	14	21	17	36	37	28	31	37	39	18	31	51	34	19	33	43	33	36	8	22	15	15	5	9	18	10	11	16
Endogenous1	hsa-miR-323-5p		nmiR00299.1	14	22	28	33	28	22	24	22	21	20	34	29	25	25	23	29	20	27	25	16	15	25	47	28	25	28	20	21	16	29	25	28	26	29	19	37	16	14	10	18	2	6	25	12	15	10
Endogenous1	hsa-miR-324-3p		nmiR00300.1	13	23	19	28	22	36	24	15	21	19	34	25	23	23	38	25	22	19	19	12	17	28	38	27	21	18	30	17	25	17	29	24	19	25	27	33	9	19	13	17	6	16	18	5	12	13
Endogenous1	hsa-miR-324-5p		nmiR00301.1	4	23	24	25	20	28	26	12	16	14	19	15	19	25	38	13	20	18	21	17	13	25	27	21	18	23	81	12	33	28	23	20	22	32	19	35	11	13	15	8	3	5	26	15	6	11
Endogenous1	hsa-miR-326		nmiR00303.1	13	23	15	11	15	19	16	7	17	23	19	29	18	33	16	17	12	21	28	19	21	14	35	21	18	33	26	17	18	35	34	14	32	17	27	31	10	11	19	17	2	7	15	7	10	15
Endogenous1	hsa-miR-328		nmiR00304.1	13	42	38	26	42	35	37	22	30	45	30	52	25	50	50	35	26	32	24	24	35	33	43	46	39	26	69	29	47	38	31	21	19	42	45	44	31	48	44	43	8	20	89	32	24	37
Endogenous1	hsa-miR-329		nmiR00305.1	10	29	35	21	27	24	29	14	17	31	30	26	18	22	37	21	22	26	22	26	21	32	42	26	32	30	40	29	44	34	29	25	29	31	33	43	7	11	12	13	4	17	19	5	10	11
Endogenous1	hsa-miR-330-3p		nmiR00306.1	16	13	14	12	24	11	12	13	20	15	19	16	12	12	17	16	16	17	10	18	16	8	14	22	28	9	25	13	23	13	24	8	12	15	26	8	15	19	16	20	10	19	17	3	15	20
Endogenous1	hsa-miR-330-5p		nmiR00307.1	17	19	29	34	24	26	31	16	27	43	32	38	25	26	33	21	16	22	25	29	27	28	43	31	38	31	46	35	39	32	44	29	21	37	39	47	12	18	8	21	4	16	17	4	9	10
Endogenous1	hsa-miR-331-3p		nmiR00308.1	9	19	36	17	24	30	21	13	18	28	28	18	25	29	42	26	22	20	17	14	18	25	19	18	24	29	62	18	39	21	40	15	29	32	32	22	21	25	24	19	1	11	56	11	13	22
Endogenous1	hsa-miR-331-5p		nmiR00309.1	3	13	22	11	16	14	14	11	11	15	17	13	12	16	24	13	13	15	17	7	15	17	25	19	9	14	24	13	14	23	18	9	9	19	23	19	3	3	10	7	1	6	16	4	10	7
Endogenous1	hsa-miR-335		nmiR00310.1	39	84	72	66	78	70	91	62	70	63	66	69	88	68	113	75	52	64	82	61	69	80	78	50	75	76	223	87	101	75	98	70	77	132	82	89	43	69	60	82	5	27	140	26	47	43
Endogenous1	hsa-miR-337-3p		nmiR00311.1	4	20	20	23	23	19	20	12	15	16	13	16	19	16	37	16	14	11	16	15	19	17	22	24	19	21	39	19	18	19	25	17	21	43	27	25	8	7	8	8	1	5	24	1	10	12
Endogenous1	hsa-miR-337-5p		nmiR00312.1	11	31	20	20	26	31	25	19	28	37	34	39	16	28	54	23	20	19	23	27	22	23	35	44	33	31	39	18	24	26	32	21	29	32	28	42	12	19	10	17	2	9	31	12	7	14
Endogenous1	hsa-miR-338-5p		nmiR00314.1	4	16	10	21	8	13	13	8	14	16	12	8	11	13	20	15	11	9	12	14	20	27	27	26	16	18	22	16	22	18	15	17	12	14	19	22	8	14	6	10	3	6	14	6	10	12
Endogenous1	hsa-miR-339-3p		nmiR00315.1	6	19	21	26	13	22	24	16	18	23	31	29	16	19	30	24	19	20	23	15	19	21	23	22	10	12	35	21	17	31	27	15	22	17	30	29	6	17	10	13	2	8	14	7	7	15
Endogenous1	hsa-miR-339-5p		nmiR00316.1	2	18	17	9	10	17	14	12	16	20	9	19	16	24	27	10	7	15	13	12	12	16	21	18	13	20	30	9	12	13	19	17	16	19	27	21	15	17	10	18	4	9	21	8	12	12
Endogenous1	hsa-miR-33a		nmiR00317.1	6	19	27	23	25	29	28	16	18	21	24	23	21	40	41	35	19	24	18	29	25	29	33	34	28	23	28	21	27	31	41	29	25	25	24	43	13	17	22	16	4	14	16	10	14	13
Endogenous1	hsa-miR-33b		nmiR00318.1	8	22	26	22	15	32	30	18	19	16	28	42	12	37	25	23	20	21	27	13	21	24	28	15	20	24	26	16	28	38	35	19	22	31	40	24	6	12	16	17	3	14	13	8	8	16
Endogenous1	hsa-miR-340		nmiR00319.2	16	69	73	26	89	55	107	59	39	68	42	36	70	77	152	80	26	33	115	64	39	64	54	60	53	57	344	47	147	46	41	58	43	156	54	52	20	56	45	30	6	18	81	14	11	23
Endogenous1	hsa-miR-342-3p		nmiR00320.1	22	56	41	32	54	39	71	47	45	45	31	23	62	77	92	66	33	23	68	29	37	70	71	35	50	49	143	60	91	44	34	66	63	130	56	73	25	39	29	35	10	19	43	18	26	31
Endogenous1	hsa-miR-342-5p		nmiR00321.1	4	17	17	23	21	28	18	18	21	27	18	22	19	23	24	24	16	21	21	26	30	23	25	21	29	28	29	24	25	22	29	17	18	17	20	28	15	13	17	19	3	10	15	10	7	17
Endogenous1	hsa-miR-345		nmiR00322.1	7	18	27	26	15	23	9	14	15	19	21	14	14	22	23	19	8	18	17	15	19	24	25	16	26	21	25	15	29	15	26	13	13	32	27	25	15	22	14	16	4	5	22	11	14	15
Endogenous1	hsa-miR-346		nmiR00323.1	19	22	30	18	30	47	23	19	23	31	20	35	15	23	23	21	25	26	19	21	22	26	29	28	31	31	37	16	25	29	26	17	27	29	25	32	30	17	20	24	1	14	26	9	12	26
Endogenous1	hsa-miR-34a		nmiR00324.1	14	23	20	22	25	18	32	19	17	17	21	17	9	26	14	16	14	25	19	9	13	16	21	20	21	18	27	14	32	26	25	16	20	27	23	19	17	8	15	17	1	8	18	3	5	7
Endogenous1	hsa-miR-34b		nmiR00325.1	1	1	1	1	1	1	1	1	1	1	1	1	1	1	1	1	19.74	1	1	1	1	1	1	1	1	1	1	1	1	1	1	1	1	1	1	1	1	1	1	1	1	1	1	1	1	1
Endogenous1	hsa-miR-34c-3p		nmiR00326.1	21	35	26	26	50	45	35	26	27	37	41	41	21	35	31	30	16	30	38	38	22	25	32	38	29	42	45	34	41	40	36	28	36	38	47	47	14	16	22	26	4	22	19	13	17	18
Endogenous1	hsa-miR-34c-5p		nmiR00327.1	17	43	46	41	44	37	42	32	43	47	48	46	29	34	47	27	39	46	27	35	41	37	56	46	57	52	43	45	46	48	57	30	49	30	47	52	11	10	14	16	1	8	25	6	14	11
Endogenous1	hsa-miR-361-3p		nmiR00328.1	28	51	42	61	58	49	55	29	42	35	59	69	31	70	57	33	51	45	40	53	61	43	62	58	56	48	56	40	63	74	71	43	44	59	62	51	12	23	17	18	3	14	33	4	28	13
Endogenous1	hsa-miR-361-5p		nmiR00329.1	6	22	27	11	26	24	48	38	38	24	15	18	24	42	64	32	8	20	39	16	14	21	28	35	21	27	184	29	45	25	16	22	19	47	23	25	49	46	22	33	12	19	98	35	11	13
Endogenous1	hsa-miR-362-3p		nmiR00330.1	12	33	22	18	24	29	28	11	22	30	23	27	16	21	37	34	23	23	27	21	17	33	39	25	24	27	44	23	35	17	33	16	23	36	43	34	14	16	23	18	1	10	23	8	18	13
Endogenous1	hsa-miR-362-5p		nmiR00331.1	15	43	34	32	40	40	46	23	32	32	35	46	28	49	47	42	51	34	46	33	31	46	62	47	39	38	63	26	41	39	55	29	45	38	47	64	13	16	21	27	4	8	39	11	24	23
Endogenous1	hsa-miR-363		nmiR00332.1	13	44	50	52	47	39	38	24	38	38	42	35	35	55	59	48	21	42	45	17	55	52	50	48	43	47	64	36	46	42	60	38	39	50	38	54	22	29	24	27	5	17	26	18	26	24
Endogenous1	hsa-miR-365		nmiR00333.1	4	11	18	18	14	16	18	9	15	12	21	20	12	23	26	13	20	18	12	10	13	23	29	36	17	17	23	9	24	29	25	13	17	20	14	22	8	13	10	10	3	7	10	7	10	10
Endogenous1	hsa-miR-367		nmiR00334.1	4	23	21	23	21	14	17	12	10	21	21	23	10	16	26	14	10	14	12	18	12	22	25	16	23	23	22	14	25	17	20	8	21	24	21	25	5	9	6	11	1	12	6	5	5	10
Endogenous1	hsa-miR-369-3p		nmiR00335.1	7	27	27	37	32	30	46	25	29	23	42	44	19	48	87	51	18	25	35	24	27	34	36	45	35	31	82	28	27	39	20	22	22	49	39	38	17	32	21	28	4	13	43	18	12	15
Endogenous1	hsa-miR-369-5p		nmiR00336.1	17	27	20	32	32	22	25	23	13	30	21	40	22	25	29	19	28	21	21	25	21	29	34	27	37	35	28	18	31	36	30	19	22	36	26	39	15	20	19	17	2	21	26	7	16	32
Endogenous1	hsa-miR-370		nmiR00337.1	7	31	41	36	35	35	32	18	27	44	54	41	20	68	51	43	27	20	41	31	23	58	57	51	32	64	58	26	33	35	42	23	29	58	60	49	17	14	26	21	7	8	32	9	9	30
Endogenous1	hsa-miR-371-3p		nmiR00338.1	12	31	34	34	28	31	24	14	33	31	44	36	30	43	37	19	15	21	23	30	21	23	30	25	37	28	34	19	29	28	30	15	17	36	28	30	17	20	16	22	2	16	20	14	17	20
Endogenous1	hsa-miR-371-5p		nmiR00339.1	10	22	12	23	30	13	19	16	23	20	20	25	10	17	17	18	4	15	16	17	14	21	14	23	30	25	29	12	15	23	27	13	23	19	21	32	2	8	4	8	3	5	13	7	7	3
Endogenous1	hsa-miR-372		nmiR00340.1	13	22	15	31	26	25	29	18	12	26	21	34	17	25	24	22	24	14	16	16	21	15	19	29	23	31	30	14	38	25	26	12	13	30	34	31	15	12	14	16	1	17	21	9	10	19
Endogenous1	hsa-miR-373		nmiR00341.1	9	27	29	22	21	19	31	12	24	21	32	30	19	34	42	31	18	18	30	14	18	32	31	43	23	33	35	17	41	26	32	11	22	36	37	35	8	15	11	13	2	9	13	3	7	15
Endogenous1	hsa-miR-374a		nmiR00342.1	10	27	30	8	43	13	35	26	35	18	20	17	41	41	95	37	10	19	32	18	13	25	13	28	24	35	185	19	54	23	19	30	21	63	26	40	18	41	47	24	3	9	111	5	3	22
Endogenous1	hsa-miR-374b		nmiR00343.1	9	42	42	29	44	28	41	36	29	27	27	28	51	35	113	61	18	15	61	33	27	58	26	33	37	42	215	35	65	27	31	44	44	96	33	54	36	45	42	34	7	10	107	18	24	25
Endogenous1	hsa-miR-375		nmiR00344.2	4	26	31	21	24	24	30	18	29	23	12	31	21	36	36	24	22	20	23	32	24	26	44	42	20	35	27	28	41	38	29	17	30	20	26	34	16	21	23	20	5	13	18	7	19	13
Endogenous1	hsa-miR-376a		nmiR00345.1	15	42	33	23	44	39	72	86	74	51	43	35	57	68	122	48	18	20	74	59	19	53	53	72	40	41	237	32	36	52	53	31	33	55	44	58	25	65	53	28	9	22	98	21	15	26
Endogenous1	hsa-miR-376b		nmiR00346.1	8	16	22	13	23	18	21	12	21	24	26	19	18	26	28	24	17	19	20	22	22	25	26	27	16	31	47	22	21	29	17	16	16	28	31	21	6	21	14	21	5	17	18	6	6	21
Endogenous1	hsa-miR-376c		nmiR00347.2	19	45	45	16	42	33	67	102	56	57	27	23	48	54	112	42	18	21	72	45	25	39	53	92	36	54	256	30	42	30	23	40	40	58	50	41	25	92	54	34	9	22	140	35	13	34
Endogenous1	hsa-miR-377		nmiR00348.1	12	39	34	28	47	32	56	52	40	45	37	32	35	73	137	48	23	23	86	32	12	32	41	54	38	33	200	28	55	27	21	33	24	55	29	48	12	35	36	19	6	13	80	24	14	22
Endogenous1	hsa-miR-378		nmiR00349.1	15	52	48	46	48	53	49	31	42	53	58	60	33	47	65	50	28	33	49	38	39	70	56	72	57	59	63	33	65	56	53	25	38	49	83	62	21	42	36	23	15	16	28	5	26	19
Endogenous1	hsa-miR-379		nmiR00350.1	46	92	106	113	115	91	81	71	89	102	103	94	81	100	100	92	84	84	97	87	89	75	89	92	106	116	135	62	104	94	113	62	85	88	99	120	27	38	41	37	7	23	76	22	34	33
Endogenous1	hsa-miR-380		nmiR00351.1	7	24	37	22	26	22	20	13	22	27	17	32	23	28	37	23	26	26	22	15	19	21	28	25	22	22	44	28	30	27	38	15	19	22	31	32	4	6	10	6	2	7	7	2	9	8
Endogenous1	hsa-miR-381		nmiR00352.1	6	12	13	17	16	22	21	16	26	13	15	14	9	17	29	24	8	15	11	18	20	15	17	17	8	20	19	13	33	21	20	14	13	22	22	19	12	7	15	16	2	5	16	2	11	11
Endogenous1	hsa-miR-382		nmiR00353.1	5	14	11	17	12	10	19	14	15	21	18	17	21	18	25	15	19	11	21	17	13	17	21	24	11	16	39	20	23	15	20	10	17	21	20	28	1	12	14	6	1	7	21	6	7	6
Endogenous1	hsa-miR-383		nmiR00354.1	11	100	105	115	103	122	95	72	95	99	128	137	65	183	174	118	105	73	77	106	83	131	167	175	78	172	162	84	153	139	149	74	100	132	179	170	67	117	101	105	25	66	140	56	92	116
Endogenous1	hsa-miR-384		nmiR00355.1	6	20	21	18	9	14	21	11	18	16	16	18	9	27	15	18	15	9	15	14	12	14	16	14	10	26	15	15	9	13	24	7	17	23	23	24	11	10	14	17	2	6	13	6	12	10
Endogenous1	hsa-miR-409-3p		nmiR00356.1	14	39	25	36	37	40	31	25	32	39	37	36	22	43	70	44	40	35	45	26	29	39	60	43	41	42	57	23	46	35	39	29	33	49	40	48	10	19	15	18	4	5	26	8	12	13
Endogenous1	hsa-miR-409-5p		nmiR00357.1	7	20	19	29	25	25	13	9	20	18	28	25	19	24	21	23	18	13	22	14	15	25	25	27	32	18	30	18	24	27	27	20	18	21	21	23	8	9	16	24	1	15	23	11	13	12
Endogenous1	hsa-miR-410		nmiR00358.1	18	40	46	42	59	40	51	39	41	49	40	43	43	51	71	36	25	28	32	35	30	43	34	48	46	40	102	32	50	47	34	33	41	44	58	50	27	23	25	21	8	18	56	14	19	39
Endogenous1	hsa-miR-412		nmiR00360.1	5	20	20	20	19	25	34	15	20	26	24	22	24	34	46	29	15	31	26	32	26	36	34	35	26	23	35	25	25	46	36	25	17	30	34	32	11	12	7	8	1	4	13	13	10	10
Endogenous1	hsa-miR-421		nmiR00361.1	10	29	26	38	19	21	33	9	26	22	25	26	32	34	33	29	33	32	31	24	21	25	39	27	20	33	46	12	34	28	28	16	29	30	28	32	17	20	18	27	11	9	34	11	21	24
Endogenous1	hsa-miR-422a		nmiR00362.1	3	25	21	26	17	28	21	9	15	16	8	17	24	34	31	29	16	25	18	16	25	18	29	29	18	31	20	14	25	19	28	17	21	33	24	28	5	14	11	16	1	10	20	3	14	9
Endogenous1	hsa-miR-423-3p		nmiR00363.1	5	16	22	21	26	23	23	26	25	27	22	16	18	31	72	24	21	20	35	20	25	32	19	31	16	33	169	22	54	15	25	22	24	45	21	40	39	70	59	33	7	21	159	37	10	45
Endogenous1	hsa-miR-423-5p		nmiR00364.1	22	50	104	28	78	48	154	164	45	58	33	26	71	79	218	73	20	28	141	37	33	54	77	60	43	53	469	67	210	50	43	66	43	170	58	86	307	196	115	100	63	87	577	152	22	107
Endogenous1	hsa-miR-424		nmiR00365.1	4	15	13	12	9	15	16	9	13	8	15	18	13	18	17	9	12	19	24	14	11	23	24	22	16	14	26	9	25	19	23	17	19	22	9	20	8	15	14	19	4	6	14	8	9	16
Endogenous1	hsa-miR-425		nmiR00366.1	23	37	45	43	46	39	33	30	30	34	41	36	39	39	50	39	26	33	43	30	31	33	37	40	45	49	105	23	42	37	47	32	35	54	42	35	56	57	59	34	5	26	128	49	17	50
Endogenous1	hsa-miR-429		nmiR00367.2	11	19	14	22	19	22	16	12	19	24	30	8	11	19	19	12	26	15	11	21	20	14	23	24	10	23	22	19	24	15	27	10	20	24	25	20	21	7	20	8	5	9	25	11	10	13
Endogenous1	hsa-miR-431		nmiR00368.2	15	44	33	16	35	32	36	29	30	35	21	28	12	27	32	24	15	14	27	21	21	29	28	25	28	33	49	16	33	30	26	22	26	37	28	29	26	14	19	14	5	25	37	11	12	22
Endogenous1	hsa-miR-432		nmiR00369.1	22	31	22	26	39	33	57	34	23	62	31	24	18	33	55	22	20	21	36	24	25	34	41	35	25	38	74	34	34	35	38	27	21	52	45	32	19	16	15	13	5	16	23	15	4	20
Endogenous1	hsa-miR-433		nmiR00370.1	4	18	23	18	21	15	17	10	27	15	19	21	6	24	27	18	12	16	13	14	8	31	24	31	18	24	43	18	23	23	24	12	15	20	24	18	14	18	5	7	5	9	33	8	10	11
Endogenous1	hsa-miR-448		nmiR00371.2	2	29	21	22	16	21	27	19	24	20	22	23	11	30	38	24	19	17	25	21	15	25	37	33	19	35	38	29	29	20	32	20	18	32	37	33	9	14	9	19	6	10	18	9	13	14
Endogenous1	hsa-miR-449a		nmiR00372.1	3	23	19	17	16	21	17	9	18	11	26	24	19	29	29	25	22	18	19	23	26	19	21	36	18	32	34	13	28	23	27	23	26	28	40	24	8	13	12	9	3	13	17	7	7	11
Endogenous1	hsa-miR-449b		nmiR00373.1	6	32	27	23	18	30	25	20	21	25	23	41	21	40	33	29	35	30	17	18	21	39	33	47	23	28	30	14	41	33	31	23	28	34	38	37	4	4	15	14	3	12	15	8	6	14
Endogenous1	hsa-miR-449c		nmiR00708.1	4	19	12	8	12	12	16	8	3	12	10	19	7	10	16	10	11	11	21	11	9	20	19	11	10	17	11	13	14	14	12	5	10	12	17	16	6	4	8	11	1	5	9	4	10	10
Endogenous1	hsa-miR-450a		nmiR00374.1	12	37	43	33	39	57	45	33	20	28	31	42	37	33	43	43	32	41	54	35	25	46	34	36	38	29	53	38	43	54	55	25	32	48	62	46	10	20	16	17	5	14	19	9	17	12
Endogenous1	hsa-miR-450b-3p		nmiR00375.1	14	20	16	16	23	22	23	15	19	17	26	26	19	42	28	35	19	22	16	24	9	23	21	24	20	34	27	11	30	33	28	14	23	29	22	40	11	13	15	11	3	6	25	5	9	11
Endogenous1	hsa-miR-450b-5p		nmiR00376.1	41	86	69	89	60	93	69	52	74	76	81	82	58	87	97	61	79	77	66	68	61	67	102	97	71	102	104	51	103	95	81	67	68	88	115	124	18	36	33	35	5	17	35	15	37	36
Endogenous1	hsa-miR-451		nmiR00377.1	244	2097	15361	114	1925	271	788	297	1122	936	1131	168	650	2796	3529	1312	16	115	2396	105	322	874	609	65	1342	1223	4668	1224	2481	953	293	2020	386	1455	612	598	2430	1742	951	827	114	603	801	306	471	1301
Endogenous1	hsa-miR-452		nmiR00378.1	20	26	35	34	31	34	26	27	29	30	40	29	28	33	45	27	31	18	26	27	29	34	47	25	33	37	35	23	42	39	54	29	25	40	46	32	33	18	17	28	10	36	25	9	25	25
Endogenous1	hsa-miR-453		nmiR00379.1	1	1	1	1	1	1	1	1	1	1	1	1	1	1	1	1	19.74	1	1	1	1	1	1	1	1	1	1	1	1	1	1	1	1	1	1	1	1	1	1	1	1	1	1	1	1	1
Endogenous1	hsa-miR-454		nmiR00380.1	9	20	27	22	28	20	25	13	25	29	19	32	21	25	33	16	19	18	16	20	20	22	18	27	14	20	30	12	22	26	20	11	10	23	24	27	10	16	13	20	5	14	26	4	13	20
Endogenous1	hsa-miR-455-3p		nmiR00381.1	17	31	26	40	32	42	40	26	29	32	38	44	29	33	51	36	30	38	27	39	30	37	57	43	44	31	56	24	39	34	40	21	45	48	46	47	8	20	15	24	8	6	18	11	13	21
Endogenous1	hsa-miR-455-5p		nmiR00382.1	6	17	12	16	14	14	19	9	14	17	14	17	12	23	18	22	10	10	11	13	16	13	28	20	35	26	22	15	16	15	20	13	10	13	24	15	3	9	3	4	1	4	8	1	6	4
Endogenous1	hsa-miR-483-3p		nmiR00383.1	4	15	18	18	23	30	21	16	12	22	14	26	18	32	30	19	13	15	12	19	14	27	22	35	31	20	25	14	20	32	21	13	18	20	24	38	12	30	30	25	4	10	29	9	24	20
Endogenous1	hsa-miR-483-5p		nmiR00384.1	14	30	26	31	37	32	23	18	22	32	23	23	20	31	35	28	30	32	27	34	14	27	38	41	39	36	32	28	15	28	38	22	26	26	35	36	6	12	17	20	3	7	15	4	12	12
Endogenous1	hsa-miR-484		nmiR00385.1	11	53	67	27	44	34	71	66	40	44	34	30	62	85	135	77	23	21	77	27	26	53	63	64	31	58	407	35	103	39	32	50	39	112	48	52	48	67	41	27	9	24	101	27	13	28
Endogenous1	hsa-miR-485-3p (+++ Risk for higher background signal - interpret with care)		nmiR00386.1	1	1	1	1	1	1	1	1	1	1	1	1	1	1	1	1	94.816	1	1	1	1	1	1	1	1	1	1	1	1	1	1	1	1	1	1	1	1	1	1	1	1	1	1	1	1	1
Endogenous1	hsa-miR-485-5p		nmiR00387.1	3	9	19	14	8	18	20	13	14	14	10	18	7	16	16	10	15	22	13	19	12	18	12	18	13	21	16	13	22	20	21	13	12	17	28	19	6	15	14	11	2	7	14	6	12	9
Endogenous1	hsa-miR-486-3p		nmiR00388.1	13	23	17	26	17	24	29	22	23	25	28	30	10	29	28	21	19	17	20	24	17	26	25	20	30	31	33	21	26	17	30	17	20	33	29	31	36	24	21	15	9	17	24	14	22	24
Endogenous1	hsa-miR-487a		nmiR00390.1	4	27	31	40	38	32	31	18	24	23	33	31	25	42	59	37	28	26	33	38	23	54	49	50	18	39	48	24	42	35	33	20	35	51	34	36	11	17	16	13	2	11	24	9	12	16
Endogenous1	hsa-miR-487b		nmiR00391.1	8	34	29	33	38	31	42	25	34	24	34	33	33	37	69	23	32	24	34	31	24	27	46	29	31	31	73	41	36	24	43	19	34	46	44	34	14	27	18	24	5	17	55	10	11	21
Endogenous1	hsa-miR-488		nmiR00392.1	8	29	24	28	36	37	21	15	19	26	31	35	26	34	39	29	21	23	25	27	25	22	42	39	23	34	37	17	19	37	40	17	26	40	40	44	11	13	13	7	1	10	6	1	15	11
Endogenous1	hsa-miR-489		nmiR00393.1	5	25	10	21	16	13	24	13	19	14	13	22	16	24	30	15	12	17	16	26	17	17	24	20	12	31	26	13	14	16	24	12	17	19	26	28	8	18	12	7	1	6	26	8	9	14
Endogenous1	hsa-miR-490-3p		nmiR00394.1	6	20	15	27	15	17	17	14	20	17	22	18	22	14	28	12	20	19	17	20	16	17	21	24	20	24	35	19	15	9	24	19	16	23	20	13	17	19	15	19	4	8	33	18	12	12
Endogenous1	hsa-miR-490-5p		nmiR00395.1	15	24	22	26	39	24	33	19	18	31	20	31	20	24	37	24	26	20	14	14	28	25	24	32	37	27	40	16	36	24	41	19	23	30	35	28	13	13	17	9	6	11	14	5	7	17
Endogenous1	hsa-miR-491-3p		nmiR00396.1	8	45	32	25	26	35	27	15	40	38	40	33	23	30	64	31	30	33	28	35	32	45	46	37	32	46	42	31	32	45	53	23	25	42	54	45	5	11	8	11	3	3	11	6	4	12
Endogenous1	hsa-miR-491-5p		nmiR00397.2	4	22	12	19	11	21	19	14	22	17	20	24	12	31	31	18	21	22	13	25	20	24	36	18	21	30	25	19	26	14	22	15	16	17	37	21	7	10	15	7	2	15	19	4	13	13
Endogenous1	hsa-miR-492		nmiR00398.1	7	72	71	59	37	50	51	31	30	57	81	60	35	95	86	63	49	54	42	54	38	82	89	108	41	95	80	39	68	66	69	31	40	62	99	83	15	38	19	21	5	12	34	8	13	32
Endogenous1	hsa-miR-493		nmiR00399.1	12	35	32	37	25	41	31	32	33	43	36	33	43	54	39	42	38	27	44	39	37	29	36	41	49	40	61	35	51	47	54	15	42	39	35	61	10	16	17	17	7	15	32	7	17	12
Endogenous1	hsa-miR-494 (+++ Risk for higher background signal - interpret with care)		nmiR00400.1	1	1	1	1	1	1	1	1	1	1	1	1	1	1	1	1	187.738	1	1	1	1	1	1	1	1	1	1	1	1	1	1	1	1	1	1	1	1	1	1	1	1	1	1	1	1	1
Endogenous1	hsa-miR-495		nmiR00401.1	25	28	43	34	38	52	47	27	41	40	35	24	46	45	71	28	20	21	54	33	28	33	40	26	53	43	111	35	45	37	44	25	33	48	34	45	25	53	32	30	5	17	82	15	25	29
Endogenous1	hsa-miR-496		nmiR00402.2	18	34	25	29	52	46	47	35	46	45	29	30	41	51	60	36	35	35	24	31	38	28	58	48	39	33	37	30	43	49	46	32	47	40	27	42	34	28	42	40	12	43	54	22	21	35
Endogenous1	hsa-miR-497		nmiR00403.2	1	19	12	18	15	10	30	13	13	16	18	11	19	19	28	20	10	14	15	15	16	21	27	25	17	21	25	10	16	25	19	14	17	21	31	21	5	11	5	11	1	9	14	6	4	14
Endogenous1	hsa-miR-498		nmiR00404.1	8	23	19	20	20	24	19	10	19	27	21	17	24	34	20	18	23	26	10	22	26	21	26	30	24	30	29	18	29	26	28	11	23	23	23	25	4	19	10	16	1	4	24	2	11	13
Endogenous1	hsa-miR-499-3p		nmiR00405.1	7	24	15	17	16	8	21	19	13	20	18	16	12	25	28	28	27	18	19	19	30	17	22	23	18	27	21	16	24	29	31	18	21	23	37	25	8	14	11	20	1	7	17	3	7	14
Endogenous1	hsa-miR-499-5p		nmiR00406.1	8	23	22	23	24	29	29	20	33	21	18	29	17	28	28	37	22	27	26	32	31	30	20	33	19	35	32	16	29	38	28	25	26	32	33	38	12	13	28	16	4	12	30	7	12	21
Endogenous1	hsa-miR-500+hsa-miR-501-5p		nmiR00407.1	7	15	24	14	20	19	29	9	15	21	18	15	15	22	25	16	16	17	13	18	14	15	17	24	24	22	28	16	18	29	19	13	24	24	23	27	13	23	12	18	2	3	9	13	2	13
Endogenous1	hsa-miR-501-3p		nmiR00408.1	8	21	29	12	24	24	20	15	13	27	35	24	19	13	34	16	17	17	14	22	24	23	25	19	29	25	24	26	24	26	25	9	19	30	21	32	20	13	20	14	6	12	21	7	14	20
Endogenous1	hsa-miR-503		nmiR00412.1	9	113	97	82	69	72	73	50	52	88	117	114	66	137	135	98	73	59	74	85	74	122	146	140	72	146	134	63	102	98	98	50	62	115	165	161	22	34	48	31	3	14	27	20	14	34
Endogenous1	hsa-miR-504		nmiR00413.1	5	16	9	15	20	16	12	12	8	20	16	16	10	19	21	13	8	11	16	14	14	13	18	23	11	14	18	11	22	22	18	12	14	15	23	24	2	14	11	15	2	14	21	3	18	15
Endogenous1	hsa-miR-505		nmiR00414.1	2	18	18	15	14	16	12	18	13	11	10	16	18	19	27	13	10	20	21	10	16	13	22	22	14	17	31	12	15	23	22	13	12	20	18	34	2	11	15	11	1	8	17	3	8	7
Endogenous1	hsa-miR-506		nmiR00415.2	6	9	17	15	21	16	16	10	29	20	29	23	15	20	29	13	18	9	20	11	14	12	23	20	23	18	32	17	25	32	20	15	19	20	25	14	9	22	11	20	3	9	16	5	13	12
Endogenous1	hsa-miR-507		nmiR00416.1	4	17	24	17	15	16	20	15	20	19	21	20	26	25	29	13	12	21	23	12	10	19	24	21	18	18	20	14	14	23	27	13	13	32	33	25	10	16	11	15	6	6	19	6	16	14
Endogenous1	hsa-miR-508-3p		nmiR00417.1	6	72	72	41	54	38	49	20	29	86	77	58	45	110	104	84	42	49	40	50	55	83	97	116	44	76	63	50	53	64	70	30	34	71	94	90	12	26	28	31	4	7	19	7	18	39
Endogenous1	hsa-miR-508-5p		nmiR00418.1	13	18	21	22	19	24	19	17	16	20	22	19	13	16	22	17	20	16	26	15	15	17	24	20	19	20	34	13	31	24	24	16	15	21	19	29	9	14	17	14	9	5	17	9	14	16
Endogenous1	hsa-miR-509-3-5p		nmiR00419.1	2	15	20	12	15	12	8	9	8	14	8	19	10	14	13	10	10	9	10	16	10	12	13	12	13	14	12	6	20	9	15	8	13	12	20	15	1	8	9	7	1	2	5	2	6	13
Endogenous1	hsa-miR-509-3p		nmiR00420.1	9	13	10	16	16	14	26	7	18	17	29	23	12	21	23	25	20	24	18	25	24	16	28	23	22	23	30	19	35	15	24	17	18	27	30	21	8	15	8	7	1	5	23	3	19	17
Endogenous1	hsa-miR-509-5p		nmiR00421.1	8	21	23	26	27	14	23	14	13	18	17	34	18	24	21	18	10	26	21	18	19	24	33	28	26	17	31	17	25	29	44	24	19	31	28	26	9	13	14	22	6	16	14	10	5	15
Endogenous1	hsa-miR-510		nmiR00422.1	11	23	20	22	28	30	27	11	11	33	21	27	11	27	20	14	19	16	19	19	22	17	20	20	17	30	27	22	25	31	32	16	25	23	32	37	15	20	13	11	7	15	33	8	10	12
Endogenous1	hsa-miR-511		nmiR00423.1	1	7	15	18	13	9	24	11	17	18	16	14	14	25	17	19	12	16	14	11	10	23	26	30	11	15	13	18	25	22	28	16	15	23	19	20	7	9	6	6	2	10	15	5	5	5
Endogenous1	hsa-miR-512-3p		nmiR00424.1	5	10	8	21	16	13	14	10	8	6	10	18	15	21	24	13	20	10	17	12	20	16	21	21	18	19	22	15	13	12	21	16	18	22	33	26	3	7	11	11	1	1	13	4	7	9
Endogenous1	hsa-miR-512-5p		nmiR00425.1	13	30	18	19	36	23	37	23	25	24	44	28	23	31	28	22	20	27	9	17	24	24	40	30	21	28	30	23	21	34	42	18	26	33	34	38	19	23	23	10	6	11	23	12	12	23
Endogenous1	hsa-miR-513a-3p		nmiR00426.2	14	18	36	24	42	28	29	18	22	36	38	38	18	15	40	26	27	26	22	20	23	19	29	21	37	23	36	27	30	39	29	18	13	38	32	26	17	23	15	15	10	22	25	14	15	30
Endogenous1	hsa-miR-513a-5p		nmiR00427.1	6	23	19	17	24	27	18	17	22	18	39	23	29	33	43	24	27	28	23	29	27	24	33	32	23	26	27	26	27	28	35	19	29	33	40	38	11	31	23	37	5	19	27	16	19	34
Endogenous1	hsa-miR-513b		nmiR00428.1	5	13	10	10	13	10	11	9	12	8	15	14	12	20	19	11	16	7	15	14	18	18	24	21	14	19	16	10	13	17	21	9	15	15	14	17	4	9	14	5	1	4	9	2	5	10
Endogenous1	hsa-miR-514		nmiR00430.1	27	46	38	35	50	46	31	23	37	40	44	41	34	35	49	37	34	33	39	29	38	38	52	38	45	48	64	26	42	43	51	28	42	52	45	45	32	31	27	39	6	28	35	13	25	40
Endogenous1	hsa-miR-515-3p		nmiR00431.1	5	31	27	13	32	22	34	15	27	27	22	44	24	32	41	30	24	24	28	20	22	35	35	37	23	23	36	14	35	26	35	15	20	36	39	33	27	28	40	33	15	28	54	22	42	35
Endogenous1	hsa-miR-515-5p		nmiR00432.1	13	17	18	24	17	23	37	16	23	24	20	20	18	30	26	26	21	18	20	10	15	14	32	19	24	32	39	14	29	25	19	14	26	24	27	31	7	15	11	16	1	11	20	6	5	15
Endogenous1	hsa-miR-516a-3p		nmiR00433.1	9	23	22	15	31	24	22	12	20	24	27	21	21	38	22	26	13	18	21	26	22	17	28	28	29	32	25	20	21	41	26	10	28	23	32	36	16	23	22	30	9	16	12	14	17	13
Endogenous1	hsa-miR-516a-5p		nmiR00434.1	3	20	20	23	18	14	14	9	19	20	21	19	8	24	29	26	12	15	20	11	17	20	22	21	16	13	22	11	30	22	27	8	17	23	26	29	9	13	12	13	5	11	22	3	10	11
Endogenous1	hsa-miR-516b		nmiR00435.1	5	19	18	17	24	15	19	11	15	17	10	21	12	28	23	15	13	17	17	9	15	18	27	20	21	25	28	17	29	18	22	12	11	27	24	18	9	10	9	9	3	5	8	3	5	8
Endogenous1	hsa-miR-517a		nmiR00436.1	5	25	28	31	36	28	22	25	22	32	35	29	22	46	52	38	23	31	36	28	33	40	45	35	32	44	40	29	40	28	28	22	27	47	47	50	7	19	16	16	1	2	16	8	8	11
Endogenous1	hsa-miR-517b		nmiR00437.1	2	14	8	18	11	10	8	5	8	9	9	6	6	13	13	4	10	11	11	12	12	10	9	9	11	17	9	4	10	10	16	6	11	9	16	13	3	3	12	9	3	4	6	5	5	10
Endogenous1	hsa-miR-517c+hsa-miR-519a		nmiR00438.1	24	45	33	68	45	43	30	38	29	46	44	45	32	37	32	42	39	31	36	34	46	24	32	34	45	30	46	51	33	46	39	19	50	36	50	37	16	27	20	35	10	13	36	16	26	24
Endogenous1	hsa-miR-518b		nmiR00440.1	10	14	25	14	20	19	23	16	20	23	23	19	18	23	20	15	15	18	19	17	24	14	35	25	25	14	32	24	29	26	21	22	16	34	29	25	7	14	15	13	1	10	16	8	10	12
Endogenous1	hsa-miR-518c		nmiR00441.2	6	23	16	19	11	14	19	11	15	25	24	30	13	22	26	14	18	21	23	16	28	25	29	22	24	23	24	18	28	31	20	17	17	16	35	27	8	8	13	16	3	11	13	7	10	7
Endogenous1	hsa-miR-518d-3p		nmiR00442.1	12	34	23	25	37	24	32	16	24	35	31	24	20	22	44	15	19	29	28	22	15	15	30	26	23	25	39	23	30	28	38	20	24	25	22	36	24	15	16	18	6	11	15	16	10	16
Endogenous1	hsa-miR-518e		nmiR00443.1	10	19	19	17	18	17	15	8	16	19	19	23	18	20	20	19	19	14	16	13	18	15	25	16	16	20	25	14	23	17	28	12	20	22	30	27	7	20	14	21	1	5	9	7	10	15
Endogenous1	hsa-miR-518f		nmiR00444.1	1	1	1	1	1	1	1	1	1	1	1	1	1	1	1	1	80.584	1	1	1	1	1	1	1	1	1	1	1	1	1	1	1	1	1	1	1	1	1	1	1	1	1	1	1	1	1
Endogenous1	hsa-miR-519b-3p		nmiR00446.1	12	22	23	23	38	42	26	22	31	34	43	25	26	27	37	27	23	22	31	37	22	22	31	30	37	36	33	28	25	28	39	18	28	26	31	34	33	23	26	14	6	22	22	14	22	16
Endogenous1	hsa-miR-519c-3p		nmiR00448.1	1	18	13	8	18	13	12	12	16	16	21	21	17	17	25	14	28	18	19	12	16	16	26	20	16	23	26	16	18	17	31	9	15	19	16	29	1	5	9	11	1	4	8	6	11	5
Endogenous1	hsa-miR-519d		nmiR00449.1	6	31	35	39	24	28	32	19	32	26	25	26	24	38	53	34	26	30	31	31	29	35	54	43	34	63	34	14	49	48	40	23	37	24	53	48	9	24	16	16	6	16	17	11	21	15
Endogenous1	hsa-miR-519e		nmiR00450.2	13	48	49	38	37	46	42	17	27	64	58	69	33	53	61	39	37	44	29	34	33	51	56	51	41	55	55	35	50	52	54	18	44	63	58	55	24	17	24	14	4	16	21	7	11	22
Endogenous1	hsa-miR-520a-3p		nmiR00451.1	7	28	21	17	26	28	25	13	15	18	23	25	22	33	34	20	27	14	19	26	11	28	35	32	24	20	35	12	30	26	22	14	26	25	40	35	13	15	9	11	4	10	24	12	14	19
Endogenous1	hsa-miR-520a-5p		nmiR00452.1	5	16	21	22	24	32	34	8	20	19	26	25	19	18	29	12	17	27	21	19	16	27	32	24	27	27	20	24	20	21	38	17	27	32	34	31	22	19	20	15	4	19	24	13	10	19
Endogenous1	hsa-miR-520b		nmiR00453.1	16	23	25	22	22	32	20	12	22	18	24	18	16	21	24	15	25	25	13	15	15	20	20	24	27	22	26	30	24	28	30	21	22	24	33	24	16	6	11	10	3	12	13	4	22	11
Endogenous1	hsa-miR-520c-3p		nmiR00454.1	6	31	32	28	14	24	18	14	22	24	36	23	22	51	34	24	42	33	22	31	17	30	36	35	23	25	35	26	21	31	30	14	26	29	31	32	11	18	12	9	4	9	15	6	14	5
Endogenous1	hsa-miR-520d-3p		nmiR00455.1	6	27	20	24	22	22	20	10	15	21	15	25	14	21	29	16	16	25	15	12	29	24	24	27	15	15	23	15	16	22	31	13	13	24	27	19	14	9	14	8	5	7	15	8	9	21
Endogenous1	hsa-miR-520d-5p+hsa-miR-527+hsa-miR-518a-5p		nmiR00456.1	1	1	1	1	1	1	1	1	1	1	1	1	1	1	1	1	44.688	1	1	1	1	1	1	1	1	1	1	1	1	1	1	1	1	1	1	1	1	1	1	1	1	1	1	1	1	1
Endogenous1	hsa-miR-520e		nmiR00457.1	1	1	326.032	1	1	1	1	1	1	1	0.192	1	1	17.056	1	1	31.792	1	1	1	1	1	1	1	1	1	1	1	1	1	1	1	1	1	1	1	1	1	1	1	1	1	1	1	1	1
Endogenous1	hsa-miR-520f		nmiR00458.1	7	31	25	20	10	25	23	14	34	17	20	24	21	13	37	23	20	16	16	23	21	22	29	21	18	32	23	18	20	28	22	18	26	15	20	19	6	10	10	20	2	2	20	2	10	15
Endogenous1	hsa-miR-520g		nmiR00459.1	8	53	52	38	54	36	51	26	36	50	55	55	34	81	73	44	46	51	51	40	42	69	95	68	43	72	77	46	62	58	62	20	39	62	94	89	14	24	16	18	7	18	37	12	28	26
Endogenous1	hsa-miR-521		nmiR00461.1	5	18	21	14	18	26	15	9	10	17	25	11	14	13	17	5	4	21	15	12	14	12	22	17	19	17	13	14	20	16	18	25	15	21	26	15	13	9	4	9	1	5	12	8	5	12
Endogenous1	hsa-miR-522		nmiR00462.1	9	16	15	26	23	18	19	12	12	18	17	20	17	20	17	17	12	22	14	10	22	12	17	23	21	22	18	11	19	18	22	12	16	18	28	32	8	8	12	9	3	6	15	4	6	7
Endogenous1	hsa-miR-523		nmiR00463.1	2	9	17	14	18	17	18	7	16	13	17	16	9	13	33	15	15	15	15	21	18	23	25	17	14	23	20	13	17	20	14	12	16	21	20	13	27	51	37	42	6	29	45	20	30	28
Endogenous1	hsa-miR-524-3p		nmiR00464.1	3	13	19	15	15	14	5	9	7	12	9	17	4	18	20	12	13	9	19	12	14	17	15	14	11	17	15	8	7	12	14	11	9	12	14	20	7	12	10	3	1	5	15	3	5	4
Endogenous1	hsa-miR-525-3p		nmiR00466.1	17	42	37	58	40	52	51	32	52	53	69	61	36	63	86	66	46	55	50	50	61	60	68	67	50	57	70	50	65	42	60	45	43	60	70	75	11	23	17	18	6	7	16	5	14	9
Endogenous1	hsa-miR-525-5p		nmiR00467.1	16	21	35	22	19	27	19	13	26	13	30	20	13	33	29	21	20	24	24	17	23	29	28	24	28	32	39	18	23	33	40	21	25	31	23	25	9	18	16	15	3	13	20	8	12	17
Endogenous1	hsa-miR-526a+hsa-miR-518d-5p+hsa-miR-520c-5p		nmiR00468.1	58	132	177	160	149	116	151	88	97	123	121	139	102	174	194	133	131	176	130	133	159	182	197	188	157	144	161	142	131	139	152	120	149	167	160	207	17	25	36	35	4	10	45	13	33	25
Endogenous1	hsa-miR-526b		nmiR00469.1	4	18	25	22	29	24	33	9	23	27	27	24	28	35	53	30	23	26	28	39	28	30	33	35	30	27	28	14	34	30	34	21	31	35	36	34	15	20	22	21	7	17	30	13	19	25
Endogenous1	hsa-miR-532-3p		nmiR00471.1	4	13	6	13	11	16	7	5	11	10	10	15	11	15	25	15	7	16	9	12	9	16	16	14	12	16	12	6	13	20	10	8	8	14	13	8	3	6	7	6	1	2	10	4	4	4
Endogenous1	hsa-miR-532-5p		nmiR00472.1	2	12	18	11	11	18	10	7	13	18	14	14	13	19	34	13	7	4	15	10	11	16	16	15	11	19	33	13	15	22	14	13	17	17	16	20	8	5	12	10	4	12	5	4	5	9
Endogenous1	hsa-miR-539		nmiR00473.1	1	1	1	1	1	1	1	1	1	1	1	1	1	1	1	1	41.584	1	1	1	1	1	1	1	1	1	1	1	1	1	1	1	1	1	1	1	1	1	1	1	1	1	1	1	1	1
Endogenous1	hsa-miR-541		nmiR00474.1	5	29	36	29	22	20	32	17	23	16	35	34	12	24	38	29	23	25	32	28	13	25	46	42	25	38	34	23	25	19	36	17	36	24	50	37	10	12	8	11	1	13	20	8	13	7
Endogenous1	hsa-miR-542-3p		nmiR00475.1	48	85	88	88	82	101	90	68	108	81	91	84	67	114	103	83	98	96	85	74	98	83	106	103	109	112	117	60	94	113	134	88	93	100	115	133	25	37	39	37	9	16	48	23	28	45
Endogenous1	hsa-miR-542-5p		nmiR00476.1	13	28	30	26	32	30	24	20	27	28	35	36	25	39	29	28	30	30	22	38	21	29	46	33	38	37	46	27	35	30	43	25	39	38	38	45	13	7	18	18	6	14	20	12	16	26
Endogenous1	hsa-miR-543		nmiR00477.1	7	16	29	33	28	17	28	20	25	28	23	25	16	34	41	16	19	18	19	19	23	25	31	22	21	24	49	17	31	23	33	18	24	34	23	27	5	12	16	12	3	10	27	6	10	9
Endogenous1	hsa-miR-544 (+++ Risk for higher background signal - interpret with care)		nmiR00478.1	1	1	1	1	1	1	1	1	1	1	1	1	1	1	1	1	658.152	1	1	1	1	1	1	1	1	1	1	1	1	1	1	1	1	1	1	1	1	1	1	1	1	1	1	1	1	1
Endogenous1	hsa-miR-545		nmiR00479.2	6	17	21	33	30	18	20	11	10	11	18	21	16	19	20	14	8	11	20	18	12	18	23	18	27	35	36	16	31	23	18	14	18	26	26	21	17	14	17	15	2	6	19	9	11	9
Endogenous1	hsa-miR-548a-3p		nmiR00480.1	31	44	62	47	61	44	48	46	55	39	46	54	39	60	63	46	48	41	42	52	48	43	58	51	58	65	67	49	46	67	66	44	58	51	50	69	15	26	20	37	9	19	36	18	17	34
Endogenous1	hsa-miR-548a-5p		nmiR00481.1	1	1	1	1	1	1	1	1	1	1	1	1	1	1	1	1	37.792	1	1	1	1	1	1	1	1	1	1	1	1	1	1	1	1	1	1	1	1	1	1	1	1	1	1	1	1	1
Endogenous1	hsa-miR-548b-3p		nmiR00482.1	12	57	51	41	32	36	40	30	27	42	57	62	39	56	46	49	47	35	43	49	38	48	66	68	42	48	57	54	59	64	59	25	30	53	62	68	17	34	30	32	9	20	37	22	32	42
Endogenous1	hsa-miR-548b-5p		nmiR00483.1	5	13	13	17	10	9	11	10	10	9	4	17	6	14	19	7	11	7	6	9	8	10	7	15	10	15	7	6	14	14	12	5	8	9	18	11	1	4	5	11	1	1	5	1	3	9
Endogenous1	hsa-miR-548c-5p		nmiR00485.1	7	22	21	16	24	29	21	12	16	33	25	18	22	20	27	20	24	13	18	23	20	21	17	26	31	31	27	12	31	31	36	10	18	30	23	21	10	6	7	6	6	7	19	6	8	8
Endogenous1	hsa-miR-548d-3p		nmiR00486.1	4	30	26	27	25	36	40	12	32	17	28	28	16	39	42	36	18	28	23	25	27	23	35	32	26	29	33	30	33	42	45	29	27	22	35	40	11	28	18	9	3	19	24	14	15	19
Endogenous1	hsa-miR-548d-5p		nmiR00487.1	20	35	44	36	29	49	30	18	40	35	54	38	42	34	65	29	34	44	41	42	39	47	50	44	38	46	49	35	37	46	48	31	47	52	33	48	26	17	21	32	3	16	29	10	19	23
Endogenous1	hsa-miR-548e		nmiR00488.1	12	25	21	11	35	24	18	16	21	28	25	38	20	24	23	17	21	18	19	11	19	19	24	22	26	22	34	17	24	19	24	17	15	22	24	31	8	12	11	13	6	9	25	9	11	17
Endogenous1	hsa-miR-548f		nmiR00489.1	34	59	60	61	52	63	67	40	54	63	70	53	39	50	65	55	40	54	54	49	54	48	68	66	52	50	71	47	67	64	68	52	62	82	61	74	29	30	21	32	8	15	39	11	23	32
Endogenous1	hsa-miR-548g		nmiR00490.1	69	136	164	114	108	141	128	96	116	132	132	146	97	154	155	113	117	126	119	118	116	117	156	157	139	132	154	122	148	127	164	109	129	140	151	175	28	53	53	60	4	18	72	20	44	30
Endogenous1	hsa-miR-548h		nmiR00491.1	25	50	47	54	55	43	54	22	35	56	67	55	31	60	68	40	45	45	53	59	62	50	55	60	63	54	64	58	60	36	62	37	47	55	60	74	17	39	42	41	7	20	43	17	30	27
Endogenous1	hsa-miR-548i		nmiR00492.1	14	39	25	38	30	25	40	21	46	41	30	32	28	43	42	31	39	25	25	30	41	39	37	45	40	44	45	18	40	42	54	33	37	47	36	38	29	33	34	17	7	26	27	8	12	34
Endogenous1	hsa-miR-548j		nmiR00493.1	16	41	46	24	41	44	44	20	39	36	51	48	38	52	63	32	33	35	36	34	32	45	63	67	35	47	72	30	59	37	46	20	41	54	55	58	16	27	30	31	6	30	39	17	17	27
Endogenous1	hsa-miR-548k		nmiR00494.1	10	14	18	12	16	22	15	10	21	16	18	21	9	18	25	11	15	15	10	17	14	16	28	24	20	14	31	19	20	22	20	11	20	23	10	20	6	11	11	17	3	9	11	7	9	10
Endogenous1	hsa-miR-548l		nmiR00495.1	7	14	24	25	21	23	20	7	21	18	19	26	22	17	17	23	24	25	20	17	19	22	22	24	16	27	23	12	28	28	30	14	17	25	29	30	5	14	13	9	2	4	10	9	5	4
Endogenous1	hsa-miR-548m		nmiR00496.2	25	36	35	35	41	39	38	25	20	43	32	40	30	32	37	29	40	32	24	30	15	30	33	37	38	20	38	28	49	43	44	23	21	50	41	27	21	16	8	17	6	20	29	7	19	22
Endogenous1	hsa-miR-548o		nmiR00498.1	17	22	20	24	32	24	26	14	15	29	25	35	21	21	22	15	21	12	20	20	18	19	13	22	25	21	24	20	28	31	33	14	22	32	26	33	13	14	10	9	10	6	21	8	9	18
Endogenous1	hsa-miR-548p		nmiR00499.2	9	16	13	18	19	16	14	10	15	20	20	25	11	17	25	13	16	13	14	11	12	22	22	27	24	20	22	14	17	17	20	7	14	18	25	23	11	12	12	10	2	13	14	3	7	14
Endogenous1	hsa-miR-548q		nmiR00709.1	6	16	13	10	22	12	23	7	13	17	17	18	13	26	24	20	20	11	14	11	17	22	14	18	25	21	24	11	18	24	13	9	13	20	20	17	8	7	9	15	5	8	10	10	8	14
Endogenous1	hsa-miR-549		nmiR00500.1	4	16	15	8	11	9	16	11	7	21	13	18	10	26	17	11	9	17	12	14	12	17	16	12	10	23	16	11	17	20	23	9	7	16	19	25	8	11	12	11	1	6	9	1	4	7
Endogenous1	hsa-miR-550		nmiR00501.1	3	20	24	21	20	23	13	16	20	22	24	20	13	39	27	23	26	22	9	24	20	23	34	25	18	28	33	17	26	18	26	15	20	23	25	37	6	19	19	15	3	15	20	7	18	18
Endogenous1	hsa-miR-551a		nmiR00502.1	10	38	33	32	34	39	45	16	36	41	44	51	24	40	41	29	27	26	18	27	27	31	31	46	29	45	38	21	44	29	37	20	29	35	56	52	29	16	21	22	7	19	21	11	13	22
Endogenous1	hsa-miR-551b		nmiR00503.1	20	23	27	30	31	32	28	15	20	33	32	27	13	26	26	15	19	24	21	22	17	21	33	37	27	23	36	25	28	31	38	26	25	38	28	37	23	20	21	23	6	23	36	8	19	27
Endogenous1	hsa-miR-553		nmiR00505.2	13	29	22	26	27	24	25	10	25	25	27	28	29	23	36	24	16	29	27	23	24	28	33	26	29	32	40	29	34	32	30	19	26	45	27	35	21	24	20	17	8	11	21	7	14	23
Endogenous1	hsa-miR-554		nmiR00506.1	17	25	19	31	21	34	26	14	30	32	18	27	9	23	26	22	12	15	16	20	14	21	23	15	20	32	20	9	28	21	27	18	14	22	28	21	20	19	13	25	7	30	18	8	14	23
Endogenous1	hsa-miR-555		nmiR00507.1	20	41	44	51	53	29	56	25	39	48	55	57	28	47	33	45	30	37	25	42	39	46	35	41	54	47	43	34	47	46	57	28	30	35	60	54	14	17	20	15	4	13	33	16	20	24
Endogenous1	hsa-miR-556-3p		nmiR00508.1	7	33	26	39	24	29	33	15	21	39	35	33	23	34	57	28	32	35	29	25	28	28	53	32	33	32	46	25	34	31	31	13	31	42	58	43	3	21	11	15	1	11	16	8	12	14
Endogenous1	hsa-miR-556-5p		nmiR00509.2	12	21	30	30	22	21	26	14	37	15	19	18	13	28	28	22	25	18	18	17	21	27	18	16	31	21	29	22	21	25	22	18	18	18	28	31	7	12	22	22	4	8	8	4	8	12
Endogenous1	hsa-miR-557		nmiR00510.1	7	22	18	24	27	22	28	20	33	33	31	26	20	26	45	30	24	26	29	25	18	27	37	41	31	30	26	25	33	25	35	12	16	25	32	31	5	19	18	13	2	10	21	10	8	13
Endogenous1	hsa-miR-558		nmiR00511.1	8	18	9	23	21	27	26	14	25	20	24	31	9	34	44	23	14	23	23	24	25	32	29	22	22	30	36	21	19	35	32	21	24	20	29	26	13	18	19	16	6	13	15	10	11	7
Endogenous1	hsa-miR-559		nmiR00512.1	7	28	19	30	19	17	27	7	28	25	32	27	25	35	51	30	15	19	26	19	28	27	45	34	27	29	27	24	28	30	32	19	24	41	48	31	6	10	8	12	1	11	13	9	10	15
Endogenous1	hsa-miR-561		nmiR00513.1	1	1	1	1	1	1	1	1	1	1	1	1	1	1	1	1	31.766	1	1	1	1	1	1	1	1	1	1	1	1	1	1	1	1	1	1	1	1	1	1	1	1	1	1	1	1	1
Endogenous1	hsa-miR-562		nmiR00514.1	17	22	24	26	40	34	24	19	23	32	16	28	22	29	29	30	15	28	26	9	32	14	28	26	24	30	27	14	32	29	46	22	27	39	37	22	28	22	15	19	10	15	30	12	20	28
Endogenous1	hsa-miR-563		nmiR00515.2	1	1	1	1	1	1	1	1	1	1	1	1	1	1	1	1	20.714	1	1	1	1	1	1	1	1	1	1	1	1	1	1	1	1	1	1	1	1	1	1	1	1	1	1	1	1	1
Endogenous1	hsa-miR-564		nmiR00516.1	2	10	7	13	12	10	14	8	10	9	9	8	9	17	19	15	6	11	10	13	13	17	26	21	16	18	20	11	10	9	17	13	11	22	14	16	4	9	12	8	1	4	7	5	3	6
Endogenous1	hsa-miR-566		nmiR00517.1	26	58	54	53	45	53	66	47	38	46	53	62	47	60	70	44	37	45	52	33	58	38	77	57	47	59	58	49	73	64	70	40	42	55	60	73	19	33	27	31	4	28	39	16	19	30
Endogenous1	hsa-miR-567		nmiR00518.1	5	8	15	9	7	8	10	6	15	10	18	11	5	13	18	10	13	15	7	10	14	11	26	16	9	18	20	7	14	22	14	6	14	22	21	21	7	8	13	5	3	5	17	3	3	5
Endogenous1	hsa-miR-568		nmiR00519.1	9	29	28	20	27	24	22	17	25	26	27	39	18	31	52	32	32	26	33	23	27	30	28	34	34	27	29	34	38	31	34	26	38	40	41	37	4	14	9	6	1	6	10	2	12	11
Endogenous1	hsa-miR-569		nmiR00520.1	13	20	21	34	30	33	26	14	25	34	32	24	28	34	43	29	31	23	29	36	37	30	31	37	29	40	39	21	34	39	40	19	28	32	33	45	21	21	23	15	2	10	25	9	15	21
Endogenous1	hsa-miR-570		nmiR00521.1	15	20	23	24	19	27	24	18	27	24	17	41	21	31	32	23	28	25	14	26	29	15	31	24	36	32	31	22	35	29	29	19	31	27	36	34	10	14	20	21	7	11	21	6	17	13
Endogenous1	hsa-miR-571		nmiR00522.1	8	26	28	32	29	37	18	20	26	29	35	23	32	34	43	37	20	22	33	30	36	36	41	28	27	33	46	13	34	30	38	34	34	39	40	37	11	14	21	23	3	7	18	13	12	17
Endogenous1	hsa-miR-572		nmiR00523.1	10	25	21	33	32	33	30	26	18	20	28	24	21	41	35	27	29	18	17	24	20	30	33	33	32	30	41	23	27	27	31	11	22	29	38	43	21	20	26	16	7	29	15	9	15	28
Endogenous1	hsa-miR-573		nmiR00524.1	10	24	21	18	27	19	24	18	14	32	27	25	15	32	35	20	27	29	27	18	30	31	37	42	21	37	32	25	25	35	29	16	25	30	30	44	5	13	16	8	4	4	4	2	9	7
Endogenous1	hsa-miR-574-3p		nmiR00525.1	1	20	17	14	22	17	29	8	20	20	16	25	20	29	33	16	10	7	21	10	11	20	20	21	11	17	54	15	28	23	18	13	13	37	22	31	18	6	16	10	3	7	30	8	5	11
Endogenous1	hsa-miR-574-5p		nmiR00526.1	12	35	29	28	25	29	34	15	25	42	44	35	20	31	37	22	22	19	22	21	26	33	34	36	29	24	44	24	36	31	28	26	24	34	36	32	28	27	20	24	7	18	24	12	17	24
Endogenous1	hsa-miR-576-3p		nmiR00528.1	16	34	43	33	37	35	27	26	32	38	33	45	19	45	49	47	34	44	34	45	25	49	46	34	38	58	49	29	46	40	51	21	37	37	52	42	15	18	17	25	5	16	44	14	17	9
Endogenous1	hsa-miR-576-5p		nmiR00529.1	10	26	28	26	13	23	29	13	16	17	25	28	9	30	43	16	24	28	22	18	15	23	42	45	14	17	27	20	22	9	30	20	17	23	28	37	27	30	29	30	4	21	33	8	19	24
Endogenous1	hsa-miR-577		nmiR00530.1	11	26	23	29	24	26	27	20	17	22	29	26	22	29	38	17	20	19	18	24	22	26	21	25	29	30	42	22	22	22	28	24	23	19	23	32	3	19	20	21	3	13	23	12	10	14
Endogenous1	hsa-miR-578		nmiR00531.1	8	18	21	8	20	28	12	16	21	11	12	18	8	25	19	19	11	10	7	13	18	20	18	17	16	12	29	18	20	18	33	13	17	18	19	15	9	11	14	13	3	9	16	11	14	17
Endogenous1	hsa-miR-579 (+++ Risk for higher background signal - interpret with care)		nmiR00532.1	46	73	40	48	86	107	68	56	127	62	30	52	83	138	105	92	130	52	60	44	99	62	80	115	145	56	134	67	67	108	120	66	93	75	49	75	46	83	87	70	35	62	89	40	48	83
Endogenous1	hsa-miR-580		nmiR00533.1	19	33	39	46	35	40	46	25	41	29	37	44	31	40	38	28	38	26	39	37	33	32	57	52	47	44	57	30	45	40	40	29	22	37	49	36	14	26	13	30	6	17	25	9	10	29
Endogenous1	hsa-miR-581		nmiR00534.1	5	26	23	21	16	21	27	15	20	14	21	27	21	29	36	27	21	26	17	27	25	22	27	36	28	28	18	19	23	17	35	13	20	26	34	28	12	19	13	11	1	4	21	14	12	16
Endogenous1	hsa-miR-582-3p		nmiR00535.2	3	16	10	12	15	14	10	8	9	6	14	16	12	18	24	15	10	15	9	18	6	19	24	15	23	21	10	10	15	14	18	12	15	16	23	22	10	19	14	16	6	13	20	6	7	11
Endogenous1	hsa-miR-582-5p		nmiR00536.1	5	21	21	29	20	20	26	14	17	25	16	23	13	18	31	22	21	23	20	31	17	17	26	36	14	19	27	21	29	23	23	16	24	17	21	21	11	17	17	19	5	13	34	6	22	23
Endogenous1	hsa-miR-583		nmiR00537.1	2	16	13	19	13	11	20	12	12	14	19	23	11	19	28	21	17	19	12	15	17	20	23	15	11	21	28	13	21	16	15	10	17	29	22	30	14	22	16	15	5	11	22	7	18	23
Endogenous1	hsa-miR-584		nmiR00538.1	14	35	34	33	37	38	45	16	28	26	25	46	22	45	45	38	43	41	31	31	28	33	49	43	44	48	44	39	46	39	46	33	49	40	42	46	13	44	21	30	1	13	36	5	18	21
Endogenous1	hsa-miR-586		nmiR00540.1	8	21	17	20	11	13	24	7	8	23	16	20	18	21	18	17	11	12	13	19	19	20	16	27	20	26	30	19	21	28	15	9	20	21	34	29	17	17	12	18	5	10	15	7	14	13
Endogenous1	hsa-miR-587		nmiR00541.1	12	16	13	18	13	10	15	4	18	10	10	17	6	15	19	13	6	16	6	10	9	10	21	20	17	14	10	12	8	20	23	12	17	24	17	21	10	10	10	7	2	4	12	6	11	16
Endogenous1	hsa-miR-588		nmiR00542.1	8	9	13	20	5	13	18	11	19	12	17	16	12	21	24	16	18	16	17	10	14	19	22	16	20	19	17	12	23	27	32	12	12	21	27	24	10	7	7	13	1	2	11	6	9	6
Endogenous1	hsa-miR-589		nmiR00543.1	12	21	34	39	54	34	38	21	34	42	40	38	25	32	41	31	28	32	21	27	21	23	42	33	45	26	40	19	38	31	34	20	24	39	45	38	20	22	16	17	5	17	22	13	8	16
Endogenous1	hsa-miR-590-3p		nmiR00544.1	5	27	21	34	23	16	27	8	19	15	42	21	22	36	37	27	18	27	23	20	40	33	23	34	21	23	31	24	23	21	29	15	21	32	25	35	14	20	15	20	2	10	13	6	12	16
Endogenous1	hsa-miR-590-5p (+++ Risk for higher background signal - interpret with care)		nmiR00545.1	1	1	1	1	1	1	1	1	1	1	1	1	1	1	1	1	278.412	1	1	1	1	1	1	1	1	1	1	1	1	1	1	1	1	1	1	1	1	1	1	1	1	1	1	1	1	1
Endogenous1	hsa-miR-591		nmiR00546.1	11	15	19	20	18	26	18	13	15	29	21	17	19	21	18	14	16	16	16	19	21	19	14	17	29	16	30	7	29	18	23	16	20	17	27	17	14	14	6	17	4	20	25	11	18	21
Endogenous1	hsa-miR-592		nmiR00547.1	20	53	68	51	58	51	55	31	51	55	62	58	45	80	79	57	46	55	61	49	52	64	81	75	52	73	86	58	57	73	68	42	61	75	83	74	19	29	45	32	5	19	62	16	37	31
Endogenous1	hsa-miR-593		nmiR00548.1	2	13	15	16	19	5	17	12	12	8	15	16	10	24	21	19	15	9	11	15	10	16	20	17	15	11	27	13	21	13	21	11	10	15	19	25	7	6	12	6	2	6	10	3	6	15
Endogenous1	hsa-miR-595		nmiR00549.1	21	39	38	27	45	51	41	20	30	49	36	27	22	45	45	27	28	38	27	37	35	30	52	32	40	41	34	23	54	41	52	26	27	52	49	50	23	23	15	17	10	12	26	11	11	32
Endogenous1	hsa-miR-596		nmiR00550.1	10	25	36	27	22	19	28	28	24	20	33	40	15	36	34	24	15	32	22	22	31	38	36	47	22	31	29	22	32	18	30	22	28	23	40	32	11	18	13	18	2	10	15	9	13	12
Endogenous1	hsa-miR-597		nmiR00551.1	1	22	17	11	13	19	17	10	21	20	20	19	16	30	29	20	21	26	15	15	15	24	20	31	16	18	30	21	20	28	29	8	12	23	33	18	11	16	10	7	1	10	16	3	8	11
Endogenous1	hsa-miR-598		nmiR00552.1	16	40	27	42	48	26	33	20	36	26	23	40	23	32	60	35	34	23	33	34	34	44	48	37	41	44	45	42	49	34	41	22	32	41	39	49	13	38	31	34	3	25	37	14	34	26
Endogenous1	hsa-miR-599		nmiR00553.1	11	13	17	18	11	15	22	12	12	14	14	25	11	20	27	15	18	16	13	11	23	20	26	24	17	22	21	12	20	25	22	13	13	22	13	18	10	12	13	19	2	6	14	7	6	12
Endogenous1	hsa-miR-600		nmiR00554.1	27	68	30	46	54	87	57	50	63	42	35	40	45	61	77	46	18	50	34	28	69	71	67	49	62	54	73	51	65	69	83	41	51	57	50	72	36	34	41	50	11	56	55	27	44	70
Endogenous1	hsa-miR-601		nmiR00555.1	16	31	37	28	29	35	32	19	20	42	36	34	17	27	43	30	23	18	27	27	23	29	20	48	34	42	45	24	36	29	37	26	38	33	28	35	9	23	12	19	8	11	15	12	20	13
Endogenous1	hsa-miR-602		nmiR00556.1	4	19	13	15	17	22	26	13	24	15	24	32	9	35	26	28	20	13	20	16	19	19	26	29	10	34	30	15	18	25	26	30	17	31	38	35	12	12	13	12	4	9	16	7	8	19
Endogenous1	hsa-miR-603 (+++ Risk for higher background signal - interpret with care)		nmiR00557.1	155.644	140.692	447.112	274.844	18.456	1	47.684	66.512	1	101.864	465.172	389.736	90.704	138.196	33.612	25.656	555.272	88.816	235.312	362.012	1	70.448	76.912	282.244	119.3	256.956	72.648	134.684	249.688	59.092	1	141.024	1	155.784	329.468	191.236	1	1	1	1	1	1	1	1	1	1
Endogenous1	hsa-miR-604		nmiR00558.1	14	22	24	25	20	30	20	17	20	23	30	22	20	15	20	20	14	12	16	19	29	16	22	24	28	28	29	14	29	19	35	13	24	26	25	35	9	17	8	10	9	19	15	9	6	21
Endogenous1	hsa-miR-605		nmiR00559.1	8	23	18	9	19	21	22	8	13	29	23	25	14	18	16	20	16	14	20	21	21	19	31	22	28	23	28	19	24	25	26	18	23	15	29	30	9	11	5	7	2	5	16	7	9	9
Endogenous1	hsa-miR-606		nmiR00560.1	1	10	14	18	9	16	17	15	12	26	16	25	9	16	15	25	15	18	12	19	13	18	22	28	22	20	18	10	25	14	20	11	12	18	17	19	10	7	14	11	4	7	7	6	6	12
Endogenous1	hsa-miR-607		nmiR00561.1	16	27	9	18	25	29	22	13	20	32	20	25	23	20	21	20	17	16	16	17	26	22	30	22	32	26	31	19	21	26	24	17	31	33	27	26	16	21	17	18	6	17	30	6	11	18
Endogenous1	hsa-miR-608		nmiR00562.1	9	23	25	16	22	22	29	15	12	25	26	18	19	29	28	24	13	29	30	21	21	24	38	34	23	29	30	24	22	25	21	18	30	31	34	30	15	12	19	17	4	15	17	7	16	20
Endogenous1	hsa-miR-609		nmiR00563.1	11	20	34	25	20	28	27	19	22	29	29	26	11	34	42	27	23	27	30	29	22	23	41	33	27	23	38	24	32	38	27	27	23	37	28	34	15	25	23	20	5	16	29	14	11	17
Endogenous1	hsa-miR-610		nmiR00564.1	8	16	26	26	26	25	23	14	24	28	29	29	15	33	38	17	22	24	22	31	15	22	38	41	18	29	39	21	29	23	40	21	40	28	27	29	15	16	14	22	7	6	20	7	12	18
Endogenous1	hsa-miR-611		nmiR00565.1	3	24	26	22	18	22	20	14	17	17	15	29	19	26	31	30	20	17	25	26	20	26	28	20	20	26	28	15	17	35	15	22	20	19	25	26	17	21	23	24	7	10	22	13	23	26
Endogenous1	hsa-miR-612		nmiR00566.1	3	14	15	18	11	20	16	8	14	10	18	15	11	18	18	15	12	13	14	14	7	22	21	15	18	14	17	9	18	10	27	15	14	15	22	21	2	9	14	11	1	7	14	6	8	12
Endogenous1	hsa-miR-613		nmiR00567.1	7	12	10	23	21	19	24	14	17	13	16	11	14	26	16	20	12	24	15	20	24	22	29	25	6	21	24	11	31	32	30	10	16	20	21	21	10	22	18	17	2	5	11	3	12	15
Endogenous1	hsa-miR-614		nmiR00568.1	5	24	27	24	18	26	19	13	10	19	18	22	23	21	28	21	30	11	21	9	21	15	24	25	13	29	31	14	26	19	23	15	19	19	21	39	9	15	11	19	2	14	25	2	14	16
Endogenous1	hsa-miR-615-3p		nmiR00569.1	3	25	17	18	22	27	23	14	26	31	20	26	15	37	23	36	11	18	21	30	13	25	32	21	31	22	27	23	31	19	28	13	25	26	19	31	14	12	16	14	1	21	35	13	28	9
Endogenous1	hsa-miR-615-5p		nmiR00570.1	38	89	58	85	77	74	49	52	59	74	63	74	45	73	103	64	55	83	62	58	51	73	91	73	83	64	98	53	76	89	90	45	43	68	86	98	34	42	57	67	6	31	97	26	49	55
Endogenous1	hsa-miR-616		nmiR00571.1	7	22	19	19	18	20	27	13	22	15	25	30	15	28	24	23	22	16	19	19	21	21	34	24	24	15	29	13	28	24	29	10	26	20	27	23	6	20	13	27	3	12	12	10	2	20
Endogenous1	hsa-miR-617		nmiR00572.1	2	13	17	17	12	30	26	17	12	27	13	25	15	21	32	19	14	20	14	18	20	28	22	27	22	18	30	17	22	23	22	20	21	22	23	28	11	17	11	22	3	9	18	5	19	13
Endogenous1	hsa-miR-619		nmiR00574.1	54	89	89	106	100	92	76	66	73	79	110	87	66	108	89	75	64	79	82	75	94	77	93	90	106	94	117	95	104	91	99	55	97	108	116	83	9	18	10	21	3	12	19	9	13	18
Endogenous1	hsa-miR-620		nmiR00575.1	11	27	36	24	29	28	27	29	38	23	33	37	20	41	42	22	29	26	36	28	28	30	39	40	26	45	38	28	38	28	35	21	25	24	26	43	16	15	15	23	7	13	24	3	13	27
Endogenous1	hsa-miR-622		nmiR00577.1	6	17	10	22	20	12	11	5	7	10	11	16	13	16	14	16	15	11	15	12	5	10	20	17	15	11	19	7	16	21	17	18	15	13	18	11	6	12	17	11	5	10	9	2	9	2
Endogenous1	hsa-miR-623		nmiR00578.1	18	30	20	30	27	43	26	22	20	33	32	36	22	25	29	28	31	27	22	27	20	30	31	32	28	38	46	16	38	29	40	23	22	36	15	34	23	27	24	17	5	14	32	18	18	24
Endogenous1	hsa-miR-624		nmiR00579.1	9	27	16	26	24	15	23	12	17	17	19	22	14	22	25	19	13	11	13	13	21	13	19	19	20	20	25	14	21	16	26	21	29	29	19	19	12	10	11	15	2	9	19	3	7	20
Endogenous1	hsa-miR-625		nmiR00580.1	7	15	19	22	22	22	31	16	22	17	20	17	9	21	17	24	24	20	19	17	18	22	27	17	20	25	34	11	32	30	29	13	21	25	33	31	9	9	7	9	2	6	13	6	7	12
Endogenous1	hsa-miR-626		nmiR00581.1	14	40	44	48	47	45	62	23	45	35	30	53	51	46	57	46	24	48	30	33	44	40	59	36	55	48	46	45	51	56	74	49	50	42	50	61	17	27	24	24	5	22	44	12	23	21
Endogenous1	hsa-miR-627		nmiR00582.1	8	9	16	17	13	22	15	10	10	8	9	13	10	12	24	11	6	9	17	17	20	12	23	21	16	22	31	16	22	20	11	18	17	17	13	21	10	22	23	29	3	5	18	5	15	23
Endogenous1	hsa-miR-628-5p		nmiR00584.1	3	8	9	21	20	24	19	7	19	17	18	22	13	20	19	12	16	13	23	12	20	17	22	29	15	14	19	20	18	18	13	12	12	20	23	26	6	12	9	13	1	4	11	6	2	12
Endogenous1	hsa-miR-629		nmiR00585.1	16	30	25	18	37	38	36	23	18	43	29	29	19	37	38	17	29	18	35	26	16	35	36	23	38	35	34	30	39	31	28	19	24	26	34	29	33	26	15	18	10	27	34	7	15	26
Endogenous1	hsa-miR-630		nmiR00586.1	6	26	20	21	28	25	24	17	26	26	24	13	23	39	34	24	83	16	29	27	16	15	32	35	20	25	57	17	29	18	15	17	20	19	26	27	11	20	9	15	15	9	22	26	5	20
Endogenous1	hsa-miR-631		nmiR00587.1	6	23	26	23	35	17	27	14	25	21	23	20	18	32	40	20	21	22	24	17	18	32	40	35	22	32	31	21	30	36	38	26	27	27	44	29	18	9	17	18	4	10	34	13	12	12
Endogenous1	hsa-miR-632		nmiR00588.1	9	25	31	23	31	18	30	21	20	22	22	35	16	34	24	22	28	26	24	16	16	32	41	34	28	38	38	18	29	24	32	19	32	36	38	32	3	26	16	27	3	10	24	6	16	12
Endogenous1	hsa-miR-633		nmiR00589.1	12	33	25	25	33	28	29	19	33	30	33	35	23	25	33	25	21	26	24	28	34	17	32	28	28	40	39	28	29	48	49	20	19	34	38	39	11	16	18	18	3	9	35	9	12	17
Endogenous1	hsa-miR-634		nmiR00590.1	12	24	11	13	20	18	20	7	18	16	26	19	17	25	29	24	18	14	19	15	17	21	17	24	24	16	28	23	29	30	22	24	27	29	22	26	10	15	17	11	4	5	9	7	10	11
Endogenous1	hsa-miR-635		nmiR00591.1	13	43	37	45	39	41	32	21	38	31	48	53	30	42	51	36	30	23	45	43	31	46	58	45	36	37	50	19	35	35	54	25	46	45	38	45	20	20	23	25	6	19	25	19	25	20
Endogenous1	hsa-miR-636		nmiR00592.1	4	29	32	22	28	41	28	18	29	27	32	37	18	26	44	26	30	22	29	33	24	34	35	45	21	34	39	19	23	16	38	16	22	32	33	41	10	30	17	13	5	9	32	16	16	32
Endogenous1	hsa-miR-637		nmiR00593.1	2	14	8	21	22	20	22	13	26	11	15	10	18	28	27	18	14	14	18	15	10	21	33	18	18	20	25	12	23	23	25	17	13	22	22	31	6	12	12	13	4	5	18	5	10	15
Endogenous1	hsa-miR-638		nmiR00594.1	12	21	15	22	7	10	19	16	13	22	18	14	11	17	18	16	8	11	18	13	13	19	20	19	19	23	23	10	14	16	18	13	20	19	15	20	7	10	13	12	3	11	15	10	8	9
Endogenous1	hsa-miR-639		nmiR00595.1	10	15	13	17	20	19	15	16	8	17	17	19	13	23	22	12	12	15	10	21	17	16	20	21	19	17	10	22	19	19	13	9	19	20	14	31	17	21	20	23	3	10	19	6	13	21
Endogenous1	hsa-miR-640		nmiR00596.1	8	27	26	19	17	23	28	24	19	28	27	28	21	32	33	27	21	30	27	31	31	39	46	28	26	36	34	20	19	27	34	14	25	37	35	46	18	23	26	29	5	17	27	11	14	21
Endogenous1	hsa-miR-641		nmiR00597.2	17	25	36	26	39	42	39	27	30	44	38	41	43	44	41	35	31	26	24	24	24	32	42	30	50	28	53	30	38	51	56	25	29	45	42	50	19	28	25	33	8	31	39	11	14	34
Endogenous1	hsa-miR-642		nmiR00598.1	4	22	18	21	13	20	20	16	18	24	16	20	15	22	19	21	17	23	18	15	20	22	31	24	14	16	23	14	23	18	27	6	21	28	20	29	14	15	14	25	2	4	18	4	13	16
Endogenous1	hsa-miR-643		nmiR00599.1	9	17	25	22	21	25	26	11	19	15	20	20	11	25	18	13	14	16	20	17	13	22	33	24	24	25	19	28	15	21	32	17	23	27	26	27	9	17	6	7	4	9	21	4	20	13
Endogenous1	hsa-miR-644		nmiR00600.1	8	18	25	27	15	25	29	16	13	20	20	23	23	39	37	24	23	24	18	26	20	23	30	22	22	27	26	23	33	21	21	19	18	22	36	39	17	47	36	34	6	26	41	7	26	37
Endogenous1	hsa-miR-645		nmiR00601.1	12	21	16	32	30	28	25	17	18	32	38	24	28	32	32	33	27	24	30	22	18	22	27	32	47	29	30	30	38	36	27	18	15	36	40	42	6	11	9	12	3	11	16	10	9	4
Endogenous1	hsa-miR-646		nmiR00602.1	4	21	20	24	22	18	25	10	22	12	20	24	23	26	30	23	25	18	17	14	14	28	30	29	20	24	32	12	18	25	21	18	26	24	29	33	8	19	16	14	6	15	14	5	12	16
Endogenous1	hsa-miR-647		nmiR00603.1	5	11	10	10	12	13	18	10	11	10	10	14	7	24	14	13	12	15	20	6	14	12	22	14	20	16	22	14	9	18	13	12	12	25	15	12	13	12	11	9	1	3	14	3	8	12
Endogenous1	hsa-miR-648		nmiR00604.1	14	23	26	20	29	43	23	16	29	33	37	30	19	22	35	18	26	25	31	30	29	28	21	26	35	36	24	15	42	23	30	17	22	31	23	39	22	23	24	23	3	19	26	10	21	26
Endogenous1	hsa-miR-649		nmiR00605.1	10	96	82	78	67	64	64	44	46	89	72	91	49	113	121	96	59	41	61	66	58	91	110	115	56	108	103	62	68	49	64	42	53	85	132	123	32	57	54	57	10	15	35	15	39	63
Endogenous1	hsa-miR-650		nmiR00606.1	6	19	9	11	13	14	24	22	16	13	9	19	13	20	18	10	11	20	16	10	12	9	27	14	18	19	27	10	12	11	12	13	22	19	31	23	7	15	11	12	1	7	7	7	4	8
Endogenous1	hsa-miR-651		nmiR00607.1	62	70	77	85	91	83	81	38	78	91	77	97	60	96	81	73	65	88	64	67	75	69	125	76	81	88	95	74	104	89	95	88	72	77	101	97	71	89	77	104	19	69	104	36	92	104
Endogenous1	hsa-miR-652		nmiR00608.1	17	36	27	37	29	37	41	21	36	29	34	27	34	41	44	25	29	30	29	33	32	38	29	37	31	39	41	22	41	26	51	31	37	39	38	51	11	14	11	20	2	9	8	6	15	12
Endogenous1	hsa-miR-653		nmiR00609.1	16	22	31	25	31	31	29	19	35	33	24	31	21	28	26	26	25	20	30	28	19	34	28	29	29	34	27	19	33	26	31	15	16	34	30	34	20	20	23	25	7	14	15	11	22	28
Endogenous1	hsa-miR-654-3p		nmiR00610.1	19	28	28	23	30	32	25	20	21	30	35	39	21	33	27	25	19	24	24	26	20	27	32	31	27	26	32	27	47	34	33	20	28	23	27	31	23	22	28	29	13	25	30	13	12	18
Endogenous1	hsa-miR-654-5p		nmiR00611.1	8	22	29	30	14	22	24	14	22	19	28	21	21	37	30	24	16	11	19	25	19	25	35	27	32	27	29	21	35	37	26	19	14	32	36	42	4	12	10	15	1	6	20	12	12	14
Endogenous1	hsa-miR-655		nmiR00612.2	47	66	65	89	89	54	68	41	58	62	81	85	56	79	79	62	65	69	58	89	65	74	96	78	66	71	67	77	67	56	75	37	54	77	69	83	18	23	24	35	9	27	34	9	30	35
Endogenous1	hsa-miR-656		nmiR00613.1	13	21	13	19	17	31	22	18	15	19	29	30	19	23	24	21	13	22	29	22	15	25	32	25	22	23	35	20	23	26	29	18	24	31	30	36	10	26	27	18	1	10	28	11	13	29
Endogenous1	hsa-miR-657		nmiR00614.1	5	20	16	24	19	15	24	19	24	16	20	27	19	26	23	17	13	17	18	21	18	26	30	27	13	27	11	18	17	18	23	16	21	27	22	31	6	5	14	7	3	13	10	9	7	9
Endogenous1	hsa-miR-658		nmiR00615.2	14	17	19	23	41	21	26	13	18	34	25	29	26	29	21	19	25	18	20	25	28	24	35	31	25	28	22	15	31	30	46	13	18	33	28	30	20	14	17	19	5	15	23	11	9	18
Endogenous1	hsa-miR-659		nmiR00616.2	13	23	23	25	35	31	31	11	20	22	27	23	20	27	30	22	16	18	15	18	17	27	27	19	25	20	24	15	28	21	31	21	20	33	35	31	18	20	14	21	6	12	16	8	11	19
Endogenous1	hsa-miR-660		nmiR00617.1	11	119	94	102	78	95	90	44	62	93	127	114	61	162	159	91	82	70	77	77	79	114	151	145	58	161	133	69	106	97	91	42	69	105	171	192	42	78	75	67	17	27	76	36	48	72
Endogenous1	hsa-miR-661		nmiR00618.1	8	37	35	31	40	26	44	28	31	30	28	23	18	47	32	39	28	24	22	31	26	22	49	37	30	48	39	22	28	33	31	26	21	32	26	36	11	12	21	15	1	7	19	9	17	16
Endogenous1	hsa-miR-662		nmiR00619.1	5	9	21	19	11	16	13	7	12	16	15	22	22	18	27	13	14	15	12	10	13	7	19	22	15	18	16	12	17	23	18	11	16	17	24	27	11	9	12	7	1	13	6	4	13	12
Endogenous1	hsa-miR-663		nmiR00620.1	9	29	28	26	22	18	25	22	19	16	26	21	19	35	38	30	14	20	16	26	23	29	36	25	25	25	31	20	30	34	28	18	24	26	29	38	14	18	16	7	1	14	25	7	13	17
Endogenous1	hsa-miR-663b		nmiR00621.1	5	20	29	21	15	12	27	7	20	8	19	18	14	21	19	22	9	19	21	15	10	15	33	21	29	21	32	13	28	17	29	15	17	20	21	20	7	10	14	12	1	3	13	5	9	12
Endogenous1	hsa-miR-664 (+++ Risk for higher background signal - interpret with care)		nmiR00622.1	1	1	1	1	1	1	1	1	1	1	1	1	1	1	1	1	270.48	1	1	35.58	1	1	1	29.46	1	1	1	1	1	1	1	1	1	1	1	1	1	1	1	1	1	1	1	1	1	1
Endogenous1	hsa-miR-665		nmiR00623.1	1	13	12	15	14	12	19	7	11	16	13	12	9	20	30	11	17	12	9	17	20	17	20	16	13	15	16	8	16	13	22	10	19	22	20	21	7	12	8	5	1	5	13	5	9	10
Endogenous1	hsa-miR-668		nmiR00624.1	8	12	19	17	15	10	19	13	15	20	11	25	15	16	24	13	7	19	10	10	13	16	19	23	16	21	18	15	20	11	25	14	25	22	23	25	8	10	10	14	3	5	13	3	7	16
Endogenous1	hsa-miR-670		nmiR00710.1	9	15	14	15	19	13	15	7	22	13	12	13	14	19	17	12	18	17	16	14	12	16	17	27	9	11	19	8	18	17	9	7	10	13	23	25	7	9	9	9	4	2	9	6	6	10
Endogenous1	hsa-miR-671-3p		nmiR00625.1	12	21	8	20	26	20	17	10	13	25	24	20	19	18	24	15	10	15	17	17	15	22	19	10	25	19	15	13	21	24	24	9	20	33	20	30	13	17	17	17	4	16	19	6	12	15
Endogenous1	hsa-miR-671-5p		nmiR00626.2	4	17	17	9	14	21	19	19	14	13	23	28	13	29	34	26	23	17	25	12	12	26	28	25	19	23	23	18	19	21	27	18	23	30	27	29	8	14	10	12	1	10	20	8	11	8
Endogenous1	hsa-miR-675		nmiR00627.1	18	23	16	17	23	33	21	10	26	34	25	18	17	31	28	11	18	24	13	11	14	29	31	17	20	22	21	10	26	26	29	14	19	25	31	28	27	25	12	16	6	14	16	5	14	22
Endogenous1	hsa-miR-7		nmiR00629.1	6	11	18	23	28	18	22	9	19	16	15	29	17	26	29	24	27	26	15	18	15	20	17	33	23	25	27	20	21	24	32	16	17	20	31	41	10	17	16	19	4	9	13	3	15	12
Endogenous1	hsa-miR-708		nmiR00630.1	1	1	1	1	1	1	1	1	1	1	1	1	1	1	1	1	44.766	1	1	1	1	1	1	1	1	1	1	1	1	1	1	1	1	1	1	1	1	1	1	1	1	1	1	1	1	1
Endogenous1	hsa-miR-711		nmiR00711.1	8	15	11	7	14	15	9	6	10	13	14	14	8	23	17	10	9	11	8	10	10	11	14	15	10	10	9	13	11	13	11	13	10	11	15	12	4	7	3	7	1	4	4	1	2	6
Endogenous1	hsa-miR-718		nmiR00712.1	8	13	14	29	28	23	22	20	22	28	28	20	25	32	29	16	28	17	17	21	26	24	24	19	19	20	24	22	23	22	25	16	14	20	17	28	5	18	21	23	4	4	22	14	17	15
Endogenous1	hsa-miR-720		nmiR00631.1	435.23	1024.89	1337.54	1	415.52	15.23	329.53	813.54	697.81	245.88	281.49	1	911.18	1391.57	375.79	1.52	18.74	1	3651.04	4932.79	1	307.16	1927.54	2051.23	172.75	13.77	5182.16	4.03	2144.46	1	1	459.08	83.44	376.78	306.31	3.87	472.49	1913.65	571.39	676.1	841.6	246.31	4240.02	766.73	1	318.75
Endogenous1	hsa-miR-744		nmiR00632.1	1	1	1	1	1	1	1	1	1	1	1	1	1	1	1	1	18.972	1	1	1	1	1	1	1	1	1	1	1	1	1	1	1	1	1	1	1	1	1	1	1	1	1	1	1	1	1
Endogenous1	hsa-miR-758		nmiR00633.1	17	23	34	32	36	45	44	25	36	59	52	38	23	27	44	32	26	26	33	28	27	31	43	45	41	40	48	28	42	44	39	28	32	47	51	48	27	20	23	20	9	24	38	8	15	23
Endogenous1	hsa-miR-759		nmiR00713.1	20	36	38	44	28	52	42	30	36	26	34	39	30	28	44	40	26	26	36	36	29	32	40	23	35	46	39	24	35	47	44	32	43	35	39	40	14	21	15	33	4	11	25	4	10	16
Endogenous1	hsa-miR-760		nmiR00634.1	15	43	33	27	42	42	39	18	46	49	50	44	22	37	44	28	37	25	39	33	28	36	55	36	32	35	37	21	44	49	52	29	39	46	43	49	27	20	27	19	11	33	26	17	32	41
Endogenous1	hsa-miR-761		nmiR00714.1	3	7	13	15	15	12	27	4	9	14	13	16	9	24	19	20	12	15	16	21	22	13	29	22	10	15	20	22	22	14	28	14	12	13	20	24	3	8	8	7	1	5	17	4	6	8
Endogenous1	hsa-miR-762		nmiR00715.1	13	20	23	13	22	22	26	17	20	35	28	34	14	16	26	14	19	15	12	15	18	23	28	27	29	33	22	13	26	24	36	10	13	22	30	29	20	14	22	13	4	8	21	7	13	22
Endogenous1	hsa-miR-764		nmiR00716.1	12	18	23	25	21	29	29	13	21	33	34	31	18	29	29	25	18	23	27	23	13	26	30	23	31	25	33	14	29	23	26	15	26	33	27	23	12	20	15	19	2	7	13	8	11	16
Endogenous1	hsa-miR-765		nmiR00635.1	10	19	23	31	13	28	33	16	20	17	18	28	16	34	37	24	19	17	18	20	19	29	36	32	18	44	22	19	31	23	26	19	18	18	31	32	6	12	6	12	2	2	17	12	7	7
Endogenous1	hsa-miR-766		nmiR00636.1	6	32	22	16	35	17	27	18	19	26	24	16	15	34	40	32	14	23	31	31	23	35	34	22	25	29	68	18	29	25	33	21	25	35	23	37	23	20	16	20	2	17	47	11	15	27
Endogenous1	hsa-miR-767-3p		nmiR00637.1	10	17	21	29	22	15	29	12	12	20	31	25	17	14	30	15	12	20	14	16	18	18	25	20	27	27	26	21	25	30	20	15	11	26	31	27	12	18	15	20	3	14	28	2	11	25
Endogenous1	hsa-miR-767-5p		nmiR00638.1	12	26	31	29	21	28	34	16	26	27	28	37	18	20	41	20	28	24	34	23	31	25	27	38	20	23	39	23	33	46	40	16	32	34	38	26	6	19	16	29	3	7	13	13	11	12
Endogenous1	hsa-miR-769-3p		nmiR00639.1	6	19	22	34	20	20	22	13	21	18	12	17	15	27	23	22	23	10	22	23	15	23	25	28	13	20	24	16	17	20	21	11	19	26	29	24	4	13	13	12	4	5	11	2	10	15
Endogenous1	hsa-miR-769-5p		nmiR00640.1	22	56	51	52	66	64	45	29	37	62	59	53	45	62	53	28	42	49	41	52	55	51	62	49	78	55	72	45	64	57	57	40	56	59	64	61	16	26	15	32	11	18	30	23	23	24
Endogenous1	hsa-miR-770-5p		nmiR00641.1	14	23	31	20	30	39	34	18	33	24	22	33	21	38	43	29	26	29	21	30	31	35	41	37	41	40	37	36	33	37	29	23	29	41	49	50	10	19	18	27	3	5	18	4	9	10
Endogenous1	hsa-miR-802		nmiR00642.1	8	30	27	41	29	44	33	17	29	37	42	36	29	50	47	36	26	25	22	27	29	27	39	47	25	32	50	24	42	32	39	26	37	37	35	43	22	19	20	25	4	15	27	9	20	30
Endogenous1	hsa-miR-873		nmiR00643.2	8	19	23	25	15	26	17	13	14	17	19	18	22	25	33	16	14	25	16	24	20	21	29	22	19	16	19	15	18	26	22	11	19	17	17	33	5	11	8	11	3	9	20	5	13	11
Endogenous1	hsa-miR-874		nmiR00644.1	6	23	25	19	34	26	25	16	17	21	32	35	24	26	31	21	18	24	13	35	18	24	28	20	31	24	36	14	28	26	20	14	20	30	20	28	26	18	15	27	6	14	15	11	11	22
Endogenous1	hsa-miR-875-3p		nmiR00645.2	10	28	30	20	26	22	27	10	28	28	27	32	25	40	48	24	33	29	26	37	22	36	35	38	28	43	33	25	37	37	39	14	32	22	41	41	7	7	14	9	4	11	16	11	12	14
Endogenous1	hsa-miR-875-5p		nmiR00646.1	6	18	18	16	17	16	17	13	20	18	18	16	8	25	24	27	21	17	21	18	20	20	14	26	20	25	33	15	15	15	27	12	16	18	24	18	8	9	14	18	3	4	24	7	3	13
Endogenous1	hsa-miR-876-3p		nmiR00647.1	18	18	21	20	28	27	22	12	19	14	35	22	24	24	17	18	30	26	26	19	22	28	18	27	22	33	27	14	25	27	25	23	28	26	22	26	10	24	15	35	4	12	30	15	22	21
Endogenous1	hsa-miR-876-5p		nmiR00648.2	10	18	14	20	22	18	17	11	19	23	20	18	13	18	16	18	23	13	7	14	17	18	27	25	19	19	17	14	15	15	30	15	15	22	26	20	12	18	6	9	3	5	16	6	7	11
Endogenous1	hsa-miR-877		nmiR00649.1	11	15	25	19	24	24	21	11	23	13	21	18	19	23	29	23	20	20	21	27	17	16	31	19	17	25	30	9	26	16	22	15	24	28	23	24	3	10	11	6	1	4	3	7	6	8
Endogenous1	hsa-miR-885-3p		nmiR00650.1	3	10	19	18	16	27	15	13	14	19	21	19	11	26	21	18	12	21	17	14	20	18	15	22	21	23	23	19	14	26	13	11	9	23	13	28	7	7	10	8	1	5	11	3	5	3
Endogenous1	hsa-miR-885-5p		nmiR00651.1	8	21	13	24	27	28	21	17	24	17	23	27	21	26	38	20	20	21	19	18	26	30	18	22	17	22	29	13	22	25	22	20	21	24	29	29	11	30	23	22	3	13	29	12	11	20
Endogenous1	hsa-miR-886-3p		nmiR00652.1	9	8	15	11	28	14	10	15	12	12	13	12	14	18	22	12	10	10	20	11	16	17	23	10	13	9	21	13	19	17	16	15	14	17	17	26	5	10	16	22	3	4	17	10	5	13
Endogenous1	hsa-miR-886-5p		nmiR00653.1	11	42	36	33	35	37	29	18	27	41	37	51	26	34	35	31	37	30	28	27	25	36	32	48	34	32	38	32	31	29	48	24	25	38	49	68	20	19	20	18	7	13	18	11	21	28
Endogenous1	hsa-miR-887		nmiR00654.1	12	16	18	22	18	21	16	12	14	13	26	27	14	26	34	22	19	15	17	20	20	22	19	20	28	20	35	24	27	32	27	22	21	31	25	29	8	22	18	8	1	9	11	6	13	16
Endogenous1	hsa-miR-888		nmiR00655.1	8	14	24	28	27	15	27	17	28	15	23	17	17	36	41	24	20	23	30	17	27	25	39	26	26	27	35	19	30	36	27	14	22	25	28	41	15	12	18	22	8	19	19	13	12	8
Endogenous1	hsa-miR-889		nmiR00656.1	15	30	20	11	29	24	30	26	30	38	33	20	23	23	31	16	13	18	20	26	14	12	29	30	38	26	41	21	33	33	30	22	22	20	35	23	11	18	10	9	2	12	18	9	4	16
Endogenous1	hsa-miR-890		nmiR00657.1	5	19	20	14	21	12	16	14	18	22	24	31	12	29	22	26	19	14	19	24	26	22	28	27	28	21	33	9	30	24	26	16	21	28	33	24	7	10	8	21	2	5	12	4	9	8
Endogenous1	hsa-miR-891a		nmiR00658.1	12	26	25	25	27	27	17	26	26	21	25	35	27	50	47	37	45	20	22	15	28	21	36	35	51	32	36	29	31	28	25	12	16	32	27	51	5	16	12	14	3	7	6	3	10	12
Endogenous1	hsa-miR-891b		nmiR00659.1	10	14	25	13	16	14	29	17	16	21	22	18	19	24	21	25	12	12	19	22	23	13	35	14	20	28	21	17	24	25	35	15	23	20	24	20	11	12	15	23	3	6	20	5	13	12
Endogenous1	hsa-miR-892a		nmiR00660.1	3	27	21	16	22	24	30	14	32	29	37	15	21	35	28	28	28	19	25	28	32	27	32	33	17	30	28	13	29	27	35	16	27	25	33	32	14	19	13	11	4	14	16	9	9	11
Endogenous1	hsa-miR-892b		nmiR00661.1	29	53	49	59	66	63	55	34	66	53	72	71	65	44	58	42	47	50	45	43	43	45	65	55	62	63	66	52	70	57	62	38	43	49	70	61	25	18	19	15	12	10	21	12	14	17
Endogenous1	hsa-miR-9		nmiR00662.2	12	28	25	24	22	13	33	12	16	21	21	28	14	27	36	24	25	18	13	28	14	23	28	28	17	26	26	12	21	25	30	15	21	24	27	26	9	10	6	12	5	13	17	3	8	15
Endogenous1	hsa-miR-921		nmiR00664.2	3	28	17	18	14	14	26	7	14	28	17	28	13	23	21	14	19	18	23	12	24	23	27	34	11	32	23	19	27	23	16	17	18	26	24	24	7	9	18	16	1	5	24	4	10	10
Endogenous1	hsa-miR-922		nmiR00665.1	11	30	21	25	16	16	28	10	11	22	19	24	10	15	35	16	19	19	17	21	12	15	33	28	17	18	19	20	23	30	20	17	21	22	25	26	3	22	10	11	1	5	10	5	12	8
Endogenous1	hsa-miR-924		nmiR00667.1	7	21	23	26	28	25	27	16	26	34	31	39	20	32	50	30	23	27	21	36	28	33	28	33	28	34	37	27	27	27	39	24	25	43	37	39	9	14	12	14	5	12	21	10	12	9
Endogenous1	hsa-miR-92a		nmiR00668.1	156	641	1969	177	915	484	1369	1058	469	582	397	173	629	1084	2093	924	13	168	1414	208	213	837	633	240	575	731	4572	941	1991	408	139	847	492	2356	648	810	1006	943	575	529	116	299	2141	547	188	509
Endogenous1	hsa-miR-92b		nmiR00669.1	8	22	40	13	20	17	29	18	14	19	21	24	17	21	36	29	11	25	39	24	17	25	26	17	24	23	59	33	45	20	24	18	24	46	28	37	12	25	20	18	5	8	24	13	10	15
Endogenous1	hsa-miR-93		nmiR00670.2	8	32	43	24	40	29	46	13	27	27	23	40	45	35	87	35	17	21	54	23	25	27	30	29	29	42	143	11	75	28	32	28	20	53	35	45	56	75	62	42	6	20	151	23	17	38
Endogenous1	hsa-miR-933		nmiR00671.1	10	22	17	19	24	25	27	13	14	21	42	21	20	16	25	15	13	19	15	15	16	21	37	18	31	24	26	15	17	25	20	14	11	29	21	30	14	10	9	13	5	18	21	5	6	22
Endogenous1	hsa-miR-934		nmiR00672.2	33	65	58	54	56	74	71	45	71	58	45	56	43	81	77	62	57	56	53	50	71	59	73	75	63	64	90	68	67	93	79	65	63	68	72	86	29	32	41	41	12	30	55	27	47	38
Endogenous1	hsa-miR-935		nmiR00673.1	11	22	11	19	17	18	21	19	17	16	15	19	12	17	22	19	18	14	23	16	21	20	37	9	15	26	21	14	16	33	22	13	21	24	20	19	11	10	12	14	3	9	16	3	5	12
Endogenous1	hsa-miR-936		nmiR00674.1	4	18	26	22	12	17	17	12	16	13	20	20	17	16	20	17	22	11	21	18	13	18	26	17	18	15	15	8	20	21	27	11	13	22	20	25	4	7	8	9	2	5	11	6	8	10
Endogenous1	hsa-miR-937		nmiR00675.1	6	16	22	12	21	16	19	9	13	14	30	20	8	30	25	13	17	16	13	15	11	21	21	20	25	26	19	18	24	17	30	9	22	17	25	28	8	12	14	8	1	4	10	7	8	8
Endogenous1	hsa-miR-938		nmiR00676.1	16	31	19	19	33	24	20	8	14	33	25	24	21	29	24	19	18	23	16	20	16	24	32	23	24	24	24	22	28	30	25	24	19	33	27	46	20	19	12	12	11	10	21	13	13	23
Endogenous1	hsa-miR-939		nmiR00677.1	2	11	15	12	15	11	14	10	15	23	16	9	6	15	10	19	18	12	11	14	16	11	23	16	13	23	20	15	19	14	16	10	12	22	21	20	5	7	9	7	3	7	11	1	10	8
Endogenous1	hsa-miR-943		nmiR00681.1	9	22	24	19	21	29	29	16	22	29	33	21	19	30	39	29	31	19	29	17	23	33	31	29	28	27	31	14	21	19	32	16	21	28	18	38	23	16	9	22	3	8	17	18	8	11
Endogenous1	hsa-miR-944		nmiR00682.1	3	16	6	7	11	11	14	4	11	6	15	17	10	11	19	12	9	12	12	10	7	11	12	12	13	15	11	11	14	19	12	4	14	14	12	12	2	5	7	12	3	6	5	3	12	6
Endogenous1	hsa-miR-95		nmiR00683.1	12	25	16	21	23	21	22	13	22	25	21	19	14	20	28	13	17	17	19	18	23	20	29	25	24	24	29	13	20	29	20	22	16	25	25	25	8	10	17	11	3	8	17	3	9	6
Endogenous1	hsa-miR-96		nmiR00684.1	24	38	84	42	61	69	85	55	56	50	49	37	42	64	100	40	31	34	64	46	46	64	45	45	61	49	143	58	95	53	55	56	75	88	63	63	31	17	26	31	15	27	36	11	23	33
Endogenous1	hsa-miR-98		nmiR00685.1	16	25	32	29	39	31	35	18	35	27	27	31	27	29	47	31	26	21	40	43	30	46	31	39	28	35	82	40	43	29	29	20	31	41	25	58	30	35	30	40	6	13	79	18	16	25
Endogenous1	hsa-miR-99a		nmiR00686.1	23	36	45	41	39	54	38	35	49	49	57	42	30	36	43	41	36	43	29	42	53	48	57	38	50	46	64	32	41	59	65	30	43	48	52	47	14	27	29	31	7	10	32	6	19	18
Endogenous1	hsa-miR-99b		nmiR00687.1	11	19	24	30	25	31	25	17	23	28	27	20	14	25	32	24	15	18	25	15	19	24	27	21	29	17	42	26	35	25	28	21	24	38	34	33	30	21	14	21	9	13	38	11	15	23
Human-associated viral miRNAs				0
CodeClass	Name		Accession	HI1D3	HI4D2	HI4D3	HI5D1	HI1D4	HI2D1	HI2D2	HI2D3	HI3D1	HI3D2	HI3D3	HI4D1	HI5D2	HI8D2	HI8D3	HI9D5	HI5D3	HI6D1	HI6D2	HI6D3	HI7D1	HI7D2	HI7D3	HI8D1	HI9D6	HI14D3	HI15D1	HI16D1	HI10D1	HI12D3	HI12D4	HI13D1	HI13D2	HI13D3	HI14D1	HI14D2	HI10D4	HI17D1	HI17D2	HI17D3	HI10D5	HI12D5	HI15D2	HI15D3	HI16D2	HI1D1
Endogenous2	bkv-miR-B1-3p+jcv-miR-J1-3p		nmiR00717.1	11	15	20	22	10	21	14	7	15	15	14	22	14	26	22	8	16	19	11	17	16	12	25	26	21	27	16	14	18	21	20	9	13	17	32	20	11	22	14	17	2	9	13	4	5	8
Endogenous2	bkv-miR-B1-5p		nmiR00718.1	3	11	8	12	15	14	10	4	19	17	13	14	11	17	18	24	9	9	8	13	10	18	26	22	7	16	19	6	14	12	16	13	12	14	16	19	9	6	12	6	1	6	11	9	12	9
Endogenous2	ebv-miR-BART10		nmiR00721.1	23	29	23	33	28	32	40	12	39	43	33	28	43	60	35	30	34	25	15	25	26	27	40	31	196	24	31	21	29	38	39	21	28	31	37	28	26	29	34	26	7	21	59	14	20	33
Endogenous2	ebv-miR-BART11-3p		nmiR00722.1	6	12	17	16	15	19	16	11	9	14	15	14	13	32	25	20	8	23	13	26	23	23	35	22	17	24	20	16	16	24	27	9	15	23	21	28	10	9	13	15	6	8	17	7	13	12
Endogenous2	ebv-miR-BART11-5p		nmiR00723.1	11	17	21	15	23	15	21	16	15	25	23	18	13	23	16	15	11	17	8	13	10	17	22	20	20	17	20	14	15	32	22	11	12	20	28	22	24	28	27	27	12	31	43	8	16	33
Endogenous2	ebv-miR-BART12		nmiR00724.1	3	13	7	14	5	9	9	5	6	8	11	11	4	15	10	8	4	11	13	12	9	9	11	20	5	13	9	7	9	10	17	10	10	14	10	18	2	5	4	10	2	4	11	3	2	11
Endogenous2	ebv-miR-BART13		nmiR00725.1	0	18	13	14	16	17	10	4	10	22	24	15	12	17	18	17	15	20	13	17	8	12	21	17	11	17	14	13	18	20	20	16	16	15	22	16	9	14	14	13	5	8	15	7	8	20
Endogenous2	ebv-miR-BART1-3p		nmiR00719.1	7	17	23	18	21	17	27	12	13	30	26	23	25	26	26	20	25	22	25	13	23	21	23	19	28	23	26	11	26	20	32	10	21	20	36	32	9	14	13	28	2	11	28	13	20	17
Endogenous2	ebv-miR-BART14		nmiR00726.1	9	17	21	18	20	15	8	9	14	15	14	23	11	16	19	18	14	13	17	18	12	21	22	17	25	23	20	17	15	20	20	15	12	21	21	35	12	16	17	18	3	7	26	4	23	29
Endogenous2	ebv-miR-BART15		nmiR00727.1	17	33	26	34	28	40	39	23	38	32	33	26	15	17	31	12	26	9	29	25	19	22	22	15	34	25	24	25	46	36	30	31	27	33	40	38	1	7	13	17	6	4	16	1	8	11
Endogenous2	ebv-miR-BART1-5p		nmiR00720.1	3	24	15	17	14	13	13	6	8	11	14	14	8	8	17	8	17	10	14	7	18	16	16	17	12	14	16	13	22	19	8	10	11	22	23	18	5	8	10	10	0	4	12	0	9	10
Endogenous2	ebv-miR-BART16 (+++ Risk for higher background signal - interpret with care)		nmiR00728.1	192	333	514	395	433	397	307	285	359	503	398	415	240	411	681	440	385	436	297	332	385	459	552	657	408	338	665	291	416	301	499	217	312	308	392	559	56	60	77	81	11	47	107	26	58	80
Endogenous2	ebv-miR-BART17-3p		nmiR00729.1	10	14	20	8	16	29	14	10	20	17	15	17	11	16	18	16	18	14	14	18	21	18	17	31	15	16	16	15	16	20	26	9	19	27	25	27	4	16	10	15	1	2	18	3	6	6
Endogenous2	ebv-miR-BART17-5p		nmiR00730.1	6	10	12	22	14	12	15	9	9	17	22	20	14	11	21	17	32	15	12	18	11	17	20	13	24	22	23	14	21	15	31	12	29	18	21	23	4	24	17	17	3	3	11	2	11	13
Endogenous2	ebv-miR-BART18-3p		nmiR00731.1	2	21	16	10	23	22	16	11	20	15	14	16	12	23	19	11	12	14	18	17	15	27	19	22	13	26	21	16	15	22	15	18	10	14	36	22	12	14	9	11	1	6	19	8	18	15
Endogenous2	ebv-miR-BART18-5p		nmiR00732.1	4	30	27	27	32	21	22	24	15	29	32	26	18	26	31	35	33	28	30	24	36	36	35	27	11	35	38	23	33	36	31	14	17	32	27	27	24	22	16	37	3	9	19	11	24	24
Endogenous2	ebv-miR-BART19-3p		nmiR00733.1	11	19	21	19	22	23	20	10	13	20	18	22	11	19	30	18	16	19	16	13	19	19	20	27	26	27	25	16	13	32	18	14	22	24	15	28	16	17	21	24	2	10	28	11	13	12
Endogenous2	ebv-miR-BART19-5p		nmiR00734.1	5	7	6	10	6	4	4	11	7	6	6	3	6	10	6	6	4	3	10	6	10	6	9	7	6	8	6	11	7	5	8	11	5	8	10	11	4	6	4	6	0	5	3	2	5	4
Endogenous2	ebv-miR-BART20-3p		nmiR00737.1	12	26	24	29	33	26	27	21	24	28	23	17	22	21	26	17	16	21	16	20	27	24	30	20	36	20	37	7	38	28	32	17	30	23	23	36	20	20	20	18	8	28	24	13	23	35
Endogenous2	ebv-miR-BART20-5p		nmiR00738.1	4	31	24	27	27	19	23	12	18	22	27	21	32	32	39	22	26	19	26	20	17	23	31	32	16	22	30	19	19	17	37	15	17	38	24	34	7	18	18	20	2	5	23	7	13	19
Endogenous2	ebv-miR-BART21-3p		nmiR00739.1	15	16	16	18	18	32	17	16	24	20	19	24	15	18	23	23	10	19	16	14	15	17	28	16	16	21	24	15	22	23	17	14	16	30	25	21	16	13	11	14	4	25	20	6	18	22
Endogenous2	ebv-miR-BART21-5p		nmiR00740.1	8	25	18	26	28	32	27	11	24	31	30	30	18	31	39	26	21	22	18	27	24	29	29	22	17	48	35	18	30	32	35	21	21	18	28	36	13	20	18	15	6	15	22	8	17	22
Endogenous2	ebv-miR-BART22		nmiR00741.1	3	12	4	8	7	9	5	5	5	11	7	5	5	3	16	11	7	6	8	8	5	8	6	5	9	8	10	9	11	2	14	2	13	13	10	9	5	4	5	2	0	2	7	2	1	3
Endogenous2	ebv-miR-BART2-3p		nmiR00735.1	4	50	59	34	42	51	44	35	41	50	67	60	41	93	57	52	43	47	46	52	41	62	96	71	37	54	73	38	48	48	55	28	39	72	82	88	18	30	30	25	7	18	34	16	24	38
Endogenous2	ebv-miR-BART2-5p		nmiR00736.1	13	14	11	26	13	18	15	5	15	20	13	17	13	19	22	19	16	14	23	18	17	11	11	26	10	17	21	16	12	25	21	15	16	26	18	18	6	19	13	15	0	8	15	7	11	12
Endogenous2	ebv-miR-BART3		nmiR00742.1	14	22	19	16	25	27	25	10	17	17	32	12	12	17	13	8	17	16	14	13	13	14	24	16	20	26	9	11	12	25	18	14	13	19	20	20	15	5	13	9	3	7	15	9	13	22
Endogenous2	ebv-miR-BART4		nmiR00743.1	3	7	24	15	17	10	11	8	12	14	12	13	11	21	13	14	15	15	16	12	10	17	22	19	7	22	24	16	19	13	12	10	14	18	12	15	1	5	7	7	4	3	13	2	7	8
Endogenous2	ebv-miR-BART5		nmiR00744.1	0.325	0.793	0.65	0.754	0.884	0.728	0.702	0.52	0.624	0.546	0.559	0.741	0.442	0.819	0.78	0.65	0.754	0.858	0.559	0.845	0.637	0.637	0.741	0.728	0.741	0.923	0.832	0.611	0.897	0.832	0.754	0.754	0.611	0.793	0.871	1.001	1.144	1.781	1.69	1.911	0.403	0.754	2.249	0.936	1.612	1.469
Endogenous2	ebv-miR-BART6-3p		nmiR00745.1	12	12	26	25	17	15	31	10	19	18	14	20	23	19	34	9	17	12	21	26	21	21	36	21	24	25	23	21	28	20	28	19	26	26	21	31	12	19	20	14	5	11	21	10	14	19
Endogenous2	ebv-miR-BART6-5p		nmiR00746.1	64	137	153	139	118	142	110	92	107	117	116	132	87	140	131	121	92	111	95	95	121	117	139	129	117	120	154	106	133	175	187	96	103	117	129	164	39	51	49	53	8	34	61	29	46	46
Endogenous2	ebv-miR-BART7		nmiR00747.1	4	27	20	21	21	20	38	15	19	18	18	36	17	25	33	18	20	19	27	24	21	19	34	26	22	31	21	21	22	23	27	14	21	26	34	34	17	12	9	17	3	13	22	5	12	17
Endogenous2	ebv-miR-BART8		nmiR00748.1	14	40	34	35	49	48	38	23	48	27	27	36	24	52	52	35	33	26	29	34	29	34	46	42	39	54	45	28	32	28	43	26	32	43	46	44	21	21	31	38	9	19	40	15	21	25
Endogenous2	ebv-miR-BART9		nmiR00749.1	14	21	31	18	16	15	25	9	15	18	17	17	21	20	36	20	18	13	28	19	12	14	26	31	21	27	32	20	22	24	26	21	15	27	19	32	8	26	13	22	2	5	25	4	12	15
Endogenous2	ebv-miR-BHRF1-1		nmiR00750.1	3	22	22	15	13	20	25	11	6	13	17	9	12	27	28	20	9	12	22	15	9	17	10	17	15	13	33	20	24	22	16	15	11	19	23	27	13	5	8	5	0	7	8	4	7	6
Endogenous2	ebv-miR-BHRF1-2		nmiR00751.1	7	25	24	21	34	29	30	22	22	26	28	28	23	29	35	33	18	39	20	31	29	24	34	21	23	34	38	20	28	27	35	17	17	26	36	44	8	16	13	17	1	11	21	9	11	14
Endogenous2	ebv-miR-BHRF1-3		nmiR00752.1	6	13	5	6	10	12	8	3	6	9	15	9	5	13	15	12	10	6	10	3	8	10	6	13	8	15	13	8	5	7	10	11	9	12	10	14	7	7	10	4	4	7	16	2	11	6
Endogenous2	hcmv-miR-UL112		nmiR00753.1	52	90	92	91	93	88	98	71	90	86	104	116	64	94	111	74	85	84	89	100	115	99	110	100	113	98	107	72	118	126	111	69	94	108	115	93	18	46	40	57	11	17	67	17	42	46
Endogenous2	hcmv-miR-UL148D		nmiR00754.1	4	5	10	13	8	8	9	4	8	11	10	12	11	11	18	12	7	5	4	7	10	7	21	11	8	15	13	14	15	7	11	6	5	8	6	14	4	7	3	7	2	3	5	1	3	7
Endogenous2	hcmv-miR-UL22A		nmiR00755.1	10	21	29	25	37	24	31	13	19	28	35	37	25	22	24	10	14	24	17	18	16	18	23	23	35	24	25	23	24	38	29	14	16	33	29	28	21	26	20	25	4	17	20	6	11	20
Endogenous2	hcmv-miR-UL36		nmiR00756.1	3	28	22	27	26	21	30	11	22	22	20	26	12	25	32	29	19	21	18	34	14	24	31	33	21	27	26	17	27	33	33	20	17	20	24	25	5	19	16	13	2	7	25	9	15	16
Endogenous2	hcmv-miR-UL70-3p		nmiR00757.1	16	26	25	14	14	28	25	12	19	17	32	23	14	31	26	17	20	25	29	20	20	21	32	30	24	30	34	20	23	25	19	24	21	27	28	34	16	25	19	31	6	16	26	17	14	28
Endogenous2	hcmv-miR-UL70-5p		nmiR00758.1	7	16	18	22	13	22	14	12	20	15	23	27	15	28	38	31	20	28	19	23	23	22	33	23	18	19	24	21	30	22	25	15	22	19	38	27	12	10	10	14	0	12	16	5	13	13
Endogenous2	hcmv-miR-US25-1		nmiR00759.1	21	15	23	21	22	32	31	25	20	30	25	30	20	25	29	12	20	17	16	13	10	23	28	24	21	24	22	13	36	24	30	18	15	24	21	22	19	14	15	21	7	20	20	13	5	30
Endogenous2	hcmv-miR-US25-2-3p		nmiR00760.1	5	9	8	12	18	22	23	14	13	25	14	22	10	19	15	9	7	16	15	9	10	15	19	23	23	15	16	13	19	18	16	7	14	23	28	10	16	11	20	14	2	24	21	9	10	19
Endogenous2	hcmv-miR-US25-2-5p		nmiR00761.1	4	15	15	10	16	18	17	8	9	13	13	13	9	21	25	11	10	20	17	13	17	18	28	17	12	23	16	12	26	15	18	6	12	24	24	27	10	10	6	11	3	1	11	2	7	13
Endogenous2	hcmv-miR-US33-3p		nmiR00762.1	14	29	37	37	33	35	35	18	29	31	30	31	21	31	45	21	42	24	24	28	23	33	36	37	36	36	47	18	47	38	44	29	40	31	49	31	13	14	18	12	2	7	13	7	9	5
Endogenous2	hcmv-miR-US33-5p		nmiR00763.1	9	14	23	19	17	13	15	8	15	13	14	23	9	27	14	8	13	18	13	22	11	23	21	21	20	16	13	10	15	22	13	15	16	12	22	27	6	27	16	18	4	15	18	9	7	13
Endogenous2	hcmv-miR-US4		nmiR00764.1	7	21	16	20	17	22	22	7	13	12	22	25	7	21	19	17	18	7	18	22	20	31	16	34	20	29	24	18	22	16	18	12	13	19	17	25	11	15	13	10	1	10	12	3	14	13
Endogenous2	hcmv-miR-US5-1		nmiR00765.1	4	13	20	10	14	6	14	10	12	13	15	16	3	11	21	17	6	9	16	16	10	11	25	26	10	17	21	14	14	6	13	8	17	14	21	14	15	7	8	8	0	3	7	5	2	8
Endogenous2	hcmv-miR-US5-2		nmiR00766.1	22	42	41	39	41	32	46	22	46	38	50	40	31	53	42	41	33	37	19	46	34	34	45	43	46	37	56	45	44	35	40	27	38	41	49	44	21	33	28	37	12	29	23	18	24	25
Endogenous2	hiv1-miR-H1		nmiR00767.1	15	20	22	27	31	21	27	20	27	34	35	23	18	22	26	16	16	19	20	14	20	23	26	28	34	23	31	22	45	34	36	17	23	34	31	23	22	16	23	19	10	21	26	7	14	24
Endogenous2	hiv1-miR-N367		nmiR00768.1	11	19	35	21	29	30	23	25	23	32	33	26	19	37	35	33	27	14	23	30	10	29	35	37	40	34	31	15	18	33	24	11	27	27	28	41	25	18	13	16	4	9	19	11	13	16
Endogenous2	hiv1-miR-TAR-3p		nmiR00769.1	12	13	17	14	9	11	18	16	8	12	19	16	14	8	10	7	11	11	11	9	18	17	14	12	17	15	18	10	22	21	13	8	15	17	23	21	16	6	10	12	3	10	15	4	4	15
Endogenous2	hsv1-miR-H1		nmiR00771.1	28	40	44	46	43	46	44	24	44	38	59	49	36	51	53	36	40	33	32	41	46	42	42	47	58	45	54	37	52	43	47	43	34	51	63	56	15	25	24	28	7	7	19	4	17	16
Endogenous2	hsv1-miR-H2-3p		nmiR00772.1	8	12	22	11	14	20	13	7	10	18	19	19	14	20	22	17	12	15	13	19	14	22	22	21	20	18	18	9	21	11	10	11	18	22	19	20	5	11	19	7	1	13	7	5	14	13
Endogenous2	hsv1-miR-H2-5p		nmiR00773.1	2	19	19	18	16	24	17	11	7	12	15	12	9	17	27	10	16	13	7	14	18	16	21	14	10	9	24	13	19	21	21	9	10	24	15	29	7	13	10	11	1	9	17	2	10	15
Endogenous2	hsv1-miR-H3		nmiR00774.1	10	9	14	14	12	15	28	10	11	17	11	19	9	17	17	18	14	16	14	26	15	18	22	23	20	14	23	9	16	21	20	15	16	23	25	15	17	18	11	25	3	9	15	4	9	17
Endogenous2	hsv1-miR-H4-3p		nmiR00775.1	8	11	19	11	19	11	12	7	16	19	14	16	9	22	21	19	21	25	15	12	13	23	25	23	18	16	12	14	22	15	26	8	23	24	28	20	12	15	11	15	2	8	18	8	14	22
Endogenous2	hsv1-miR-H4-5p		nmiR00776.1	7	29	26	29	29	14	28	17	32	24	30	29	29	38	26	30	28	24	22	29	29	34	46	44	32	35	37	20	30	31	35	32	29	28	34	36	17	28	21	25	11	11	23	14	19	35
Endogenous2	hsv1-miR-H7		nmiR00778.1	9	15	14	11	23	18	12	11	15	28	21	27	23	20	18	10	5	15	20	14	23	16	24	19	24	16	19	20	17	25	21	14	19	18	21	17	12	17	11	17	2	12	13	7	11	17
Endogenous2	hsv1-miR-H8		nmiR00779.1	4	20	28	36	15	23	14	10	26	18	18	25	19	21	30	23	17	20	16	16	24	21	21	25	22	12	26	10	25	12	21	12	14	22	20	32	7	10	16	9	3	6	18	11	8	15
Endogenous2	hsv2-miR-H2		nmiR00780.1	1	22	23	18	13	17	15	10	11	16	26	23	12	21	27	21	19	19	18	22	12	14	24	25	16	24	27	24	25	18	25	14	12	18	25	20	8	21	20	25	3	11	30	19	13	24
Endogenous2	hsv2-miR-H3		nmiR00781.1	1	11	9	11	8	8	10	6	8	9	10	14	7	13	15	12	8	10	10	12	9	12	7	15	6	15	10	11	13	8	6	11	14	14	14	16	2	9	11	6	4	1	8	3	9	11
Endogenous2	hsv2-miR-H4-3p		nmiR00782.1	4	29	26	23	15	22	22	13	28	20	28	17	18	24	28	16	24	16	17	25	8	24	29	27	12	27	27	16	21	18	28	15	12	16	25	29	16	22	15	10	3	14	25	8	11	17
Endogenous2	hsv2-miR-H4-5p		nmiR00783.1	14	23	28	39	31	26	26	11	34	34	31	41	35	29	29	23	17	22	23	34	34	39	41	40	25	32	39	35	42	33	37	15	27	39	43	41	12	31	19	28	2	7	21	16	18	20
Endogenous2	kshv-miR-K12-10a+kshv-miR-K12-10b		nmiR00786.1	5	12	15	23	21	14	11	9	16	10	9	19	10	11	18	13	15	14	13	14	15	16	15	12	14	10	21	15	17	11	20	9	14	16	11	14	8	11	13	17	0	3	9	8	8	15
Endogenous2	kshv-miR-K12-11		nmiR00787.1	12	16	11	27	15	15	21	9	12	14	20	22	11	30	29	20	5	13	16	19	15	19	25	25	17	24	20	21	24	22	21	10	22	19	23	28	10	24	15	14	5	12	12	15	11	17
Endogenous2	kshv-miR-K12-12		nmiR00788.1	22	35	37	31	47	40	41	22	31	36	41	35	17	31	37	26	27	27	29	26	28	30	30	39	27	35	28	20	34	43	31	15	33	37	34	41	15	10	12	12	5	18	12	13	17	14
Endogenous2	kshv-miR-K12-2		nmiR00789.1	11	18	26	19	18	15	14	8	18	14	19	21	14	29	23	11	12	20	13	14	17	15	18	23	23	23	18	13	28	16	33	13	21	17	27	36	6	19	17	20	3	8	20	10	11	21
Endogenous2	kshv-miR-K12-3		nmiR00790.1	7	17	16	10	22	17	27	10	15	18	14	22	13	20	17	15	15	11	13	30	14	23	21	29	14	40	23	19	16	23	22	11	11	15	24	22	7	14	12	12	4	10	16	9	15	12
Endogenous2	kshv-miR-K12-4-3p		nmiR00791.1	4	11	10	18	12	15	17	10	9	6	15	19	17	14	21	15	12	18	6	8	12	14	24	17	11	22	21	13	13	20	19	6	10	17	15	17	8	10	14	8	0	5	13	2	8	9
Endogenous2	kshv-miR-K12-4-5p		nmiR00792.1	55	68	85	98	87	82	82	44	92	80	99	92	61	96	73	59	75	75	84	81	88	107	102	88	107	92	106	81	103	84	112	52	87	93	101	104	70	66	81	90	18	47	92	37	80	70
Endogenous2	kshv-miR-K12-5		nmiR00793.1	4	12	21	24	17	12	17	6	13	15	18	29	14	21	18	20	9	17	15	6	21	16	22	21	16	12	31	14	16	18	24	10	19	16	18	31	11	16	15	24	8	6	21	11	14	17
Endogenous2	kshv-miR-K12-6-3p		nmiR00794.1	10	23	26	27	11	16	21	12	17	29	27	20	20	26	25	31	16	13	18	15	15	27	35	34	16	26	40	23	25	18	27	17	18	21	21	25	11	15	18	13	4	8	21	3	7	11
Endogenous2	kshv-miR-K12-6-5p		nmiR00795.1	3	16	12	7	7	8	6	9	10	3	6	6	6	25	11	13	6	7	15	19	4	8	20	15	7	8	38	2	18	8	10	5	4	7	9	11	16	12	10	11	9	5	10	3	7	4
Endogenous2	kshv-miR-K12-7		nmiR00796.1	10	24	24	22	29	17	30	15	24	12	21	23	15	26	20	13	20	20	17	12	14	14	24	23	21	23	29	17	31	34	30	9	31	28	24	24	8	19	23	19	1	11	18	4	15	20
Endogenous2	kshv-miR-K12-8		nmiR00797.1	5	15	18	22	9	16	22	7	9	16	13	19	13	15	25	17	11	12	8	8	15	18	22	25	11	18	22	6	11	14	20	5	11	15	22	17	8	9	11	4	1	3	12	2	5	8
Endogenous2	kshv-miR-K12-9		nmiR00798.1	38	63	72	79	46	70	65	48	62	65	77	69	65	75	98	62	56	63	70	65	51	58	71	90	75	63	73	48	89	64	82	48	66	74	97	86	45	91	80	93	23	54	87	49	72	67
Endogenous2	mcv-miR-M1-3p		nmiR00799.1	6	15	16	14	21	15	21	3	25	16	19	16	14	23	23	16	10	14	8	20	11	11	28	22	21	18	29	18	26	18	18	10	15	15	24	20	6	14	12	10	1	10	23	7	14	17
Endogenous2	mcv-miR-M1-5p		nmiR00800.1	4	17	17	8	11	20	9	3	19	8	21	10	17	17	20	14	18	8	7	8	13	22	9	11	7	11	23	12	14	9	20	8	16	14	12	15	7	14	12	18	7	13	7	10	8	11
[truncated: 37 more columns]
